# Supplementary material for: Effectiveness of Interventions to Reduce Carbon‐Emissions Within Secondary Healthcare: Systematic Review and Evidence and Gap Map
Source: Campbell Syst Rev. 2025 Dec 23;21(4):e70077. doi: 10.1002/cl2.70077 (PMC12723626; doi:10.1002/cl2.70077)
Supplement: Supplementary file 3 — NetZero Supp Materials 3 copy individual outcomes. [file CL2-21-e70077-s004.xlsx]

## Sheet: AC LCA (n=3)
Intervention category	Specialty	Study	Method of data collection	Outcome measure Name (unit)	Outcome Measure Category	Rater: Blinded (Y/N)	Method fo analysis	Summary of findings
		Author, date	(e.g. database review, survey)	(e.g. name of tool, questionnaire)	(e.g. patient satisfaction, clinical effectiveness, safety)	P=Patient, D=Doctor/clinician, R=Researcher, Z=Other (give details), NR=Not Reported	State name of analysis	Cut and paste from abstract and/or results section
Telehealth	Hand and plastic surgery	Holmner 2014	NR	Patient travel saved (m)	Patient travel saved (km)	R (assumed): NR	Travel distances estimated as distance from town closest to patient’s place of residence to university hospital town. Narratively described	Travel distance avoided: Plastic surgery clinic -82,310 km. Speech clinic - 154,842 km
Telehealth	Gastroenterology	Sillcox 2023b	Patient travel distances recorded*	Travel distance (m)	Patient travel saved (m)	R (assumed): nr	Descriptive statistics/narrative summary	In-person visits: median [IQR] distance travel distance of 29.5 [13.7, 85.1]
Telehealth	Multiple	Thiel 2023	LCA impact category	Ozone depletion (kg CFC-1 1 eq)	Ozone depletion (kg CFC-1 1 eq)	NA: NA	Life cycle emissions of clinic visits: LCA software SimaPro 9.3.0.240 + LCI database Ecoinvent v3.82 with the allocation, cut off by classification approach. Impact assessment: US Environmental Protection Agency’s TRACI 2.1 v1.06/ US 2008.a Results represent Life Cycle Results for 2021 data (cumulative); WECC.b No statistical comparison between transport options	Phone (1 min) WECC grid vs Video (1 min) WECC grid vs In person (Car) vs In person (Air) vs TOTAL (2021 SHC Visits): 9.20952E-05 vs 0.001844036 vs 2.849211375vs 2.602209842 vs 5.453357348
Telehealth	Multiple	Thiel 2023	LCA impact category	Global warming (kg CO2 eq)	Global warming (kg CO2 eq)	NA: NA	See above	Phone (1 min) WECC grid vs Video (1 min) WECC grid vs In person (Car) vs In person (Air) vs TOTAL (2021 SHC Visits): 1,332.07 vs 27,568.70 vs 14,426,785.18 vs 11,411,217.10 vs 25,866,903
Telehealth	Multiple	Thiel 2023	LCA impact category	Smog (kg O3 eq)	Smog (kg O3 eq)	NA: NA	See above	Phone (1 min) WECC grid vs Video (1 min) WECC grid vs In person (Car) vs In person (Air) vs TOTAL (2021 SHC Visits): 59.16748557 vs 1110.417111 vs 834839.8399 vs 1228089.108 vs 2064098.532
Telehealth	Multiple	Thiel 2023	LCA impact category	Acidification (kg SO2 eq)	Acidification (kg SO2 eq)	NA: NA	See above	Phone (1 min) WECC grid vs Video (1 min) WECC grid vs In person (Car) vs In person (Air) vs TOTAL (2021 SHC Visits): 4.855870369 vs 88.11502952 vs 51025.64683 vs 50095.49919 vs 101214.1169
Telehealth	Multiple	Thiel 2023	LCA impact category	Eutrophication (kg N eq)	Eutrophication (kg N eq)	NA: NA	See above	Phone (1 min) WECC grid vs Video (1 min) WECC grid vs In person (Car) vs In person (Air) vs TOTAL (2021 SHC Visits): 10.85541512 vs 220.3741332 vs 25299.53295 vs 10125.96 35656.72249
Telehealth	Multiple	Thiel 2023	LCA impact category	Carcinogenics (CTUh)	Carcinogenics (CTUh)	NA: NA	See above	Phone (1 min) WECC grid vs Video (1 min) WECC grid vs In person (Car) vs In person (Air) vs TOTAL (2021 SHC Visits): 0.000190171 vs 0.003448333 vs 1.843533223 vs 0.14201771 vs 1.989189437
Telehealth	Multiple	Thiel 2023	LCA impact category	Non carcinogenics (CTUh)	Non carcinogenics (CTUh)	NA: NA	See above	Phone 1 min) WECC grid vs Video (1 min) WECC grid vs In person (Car) vs In person (Air) vs TOTAL (2021 SHC Visits): 0.000898494 vs 0.015376862 vs 3.59232697 vs 1.464095831 5.072698157
Telehealth	Multiple	Thiel 2023	LCA impact category	Respiratory effects (kg PM2.5 eq)	Respiratory effects (kg PM2.5 eq)	NA: NA	See above	Phone (1 min) WECC grid vs Video (1 min) WECC grid vs In person (Car) vs In person (Air) vs TOTAL (2021 SHC Visits): 3.341351662 vs 74.15252071 vs 8584.59233 vs 3352.933977 vs 12015.02018
Telehealth	Multiple	Thiel 2023	LCA impact category	Ecotoxicity (CTUe)	Ecotoxicity (CTUe)	NA: NA	See above	Phone (1 min) WECC grid vs Video (1 min) WECC grid vs In person (Car) vs In person (Air) vs TOTAL (2021 SHC Visits): 86675.62949 vs 1491669.186 vs 470255246 vs 24820556.14 vs 496654147
Telehealth	Multiple	Thiel 2023	LCA impact category	Fossil fuel depletion (MJ surplus)	Fossil fuel depletion (MJ surplus)	NA: NA	See above	Phone (1 min) WECC grid vs Video (1 min) WECC grid vs In person (Car) vs In person (Air) vs TOTAL (2021 SHC Visits): 1333.309503 vs 27900.48216 vs 26547185.19 vs 23353168.31 vs 49929587.29
Telehealth	Gastroenterology	Sillcox 2023b	NR	Cancellations (N)	Patient safety	R (assumed): NR	Narratively described	No canceled cases in telemedicine group due to lack of preoperative physical exam
Home care	Renal	Connor 2011a*1	NA	NA	NA	NA: NA	NA	NA
Home care	Renal	de Preux 2018 (based on Connor 2011a data)	Modelling	Cost-effectiveness (QALY)	Cost-effectiveness	NR: NR	Financial costs: based on cost model by Komenda et al.c Model provides sum of all component costs for first year of HD and maintenance in subsequent years and considers direct/indirect costs related to the treatment. One-time costs e.g. dialysis training, medications, professional reimbursement and emergency dialysis accounted for. Standard medical/nonmedical costs also included (eg transportatio…	Cost components: ICHD always more expensive than HHD, even when accounting for CO2eq, with/without uplift in year 1. HNHD always more expensive than ICHD and HHD (both including/ excluding price of carbon. Carbon value small compared to overall financial costs. Based on financial and carbon costs, HHD cheaper option (4h/3xwk). Considering difference in health benefits between different regimes+ca…
Treatment	Urology	Leapman 2023	NR	NR	NR	NR	NR	NR
aTool for Reduction and Assessment of Chemicals and Other Environmental Impacts, bWestern Electricity Coordinating Council, cKomenda P , Gavaghan MB , Garfield SS , Poret AW , Sood M . An economic assessment model for in-center, conventional home, and more frequent home hemodialysis . Kidney Int 2012; 81:307 – 13, dDepartment of Energy and Climate Change. Carbon valuation in UK policy appraisal: …

## Sheet: PL LCA (n=15)
Intervention category	Specialty	Study	Method of data collection	Outcome measure Name (unit)	Outcome Measure Category	Rater: (Y/N)	Blinded	Method fo analysis	Summary of findings
		Author, date	(e.g. database review, survey)	(e.g. name of tool, questionnaire)	(e.g. patient satisfaction, clinical effectiveness, safety)	P=Patient, D=Doctor/clinician, R=Researcher, Z=Other (give details), NR=Not Reported		State name of analysis	Cut and paste from abstract and/or results section
Reuseable equipment	Urology	Baboudjian 2022	LCA impact category	Mineral resource depletion (Megajoule, M)	Mineral resource depletion (Megajoule, M)	NR	NA	SD and 95% and CI, calculated using the Monte Carlo analysis presented alongside the mean values	Reprocessing and sterilization process of reusable cystoscopes significantly higher environmental footprint in each impact category than aScope. No overlap between the 95% confidence intervals for mineral resource depletion, and acidification impact categories. Use of aScope would allow reduction of at least 50% on mineral resource depletion category (ie, 50% reduction in energy consumption)
Reuseable equipment	Urology	Baboudjian 2022	LCA impact category	Ecotoxicity (kg 1,4-DB eq.)	Ecotoxicity (kg 1,4-DB eq.)	NR	NA	SD and 95% and CI, calculated using the Monte Carlo analysis presented alongside the mean values	No significant difference: Although aScope seemed to have lower environmental footprint, upper range of 95% CI overlapped with average impacts of the reprocessing of reusable cystoscopes. Use of aScope would allow a reduction of at least 51% (ie, 51% reduction in 1,4-DB eq. emissions)
Reuseable equipment	Urology	Baboudjian 2022	LCA impact category	Acidification (kg SO2 eq.)	Acidification (kg SO2 eq.)	NR	NA	SD and 95% and CI, calculated using the Monte Carlo analysis presented alongside the mean values	Reprocessing and sterilization process of reusable cystoscopes significantly higher environmental footprint in each impact category than aScope. No overlap found between 95% confidence intervals for acidification. Use of aScope would allow a reduction of at least 71% (ie, 71% reduction in SO2 eq. emissions)
Reuseable equipment	Urology	Baboudjian 2022	LCA impact category	Eutrophication (kg PO4- eq.)	Eutrophication (kg PO4- eq.)	NR	NA	SD and 95% and CI, calculated using the Monte Carlo analysis presented alongside the mean values	No significant difference: Although aScope seemed to have lower environmental footprint, upper range of 95% CI overlapped with average impacts of the reprocessing of reusable cystoscopes. Use of the aScope would allow reduction of at least 49% category (ie, 49% reduction in PO4- eq. emissions)
Reuseable equipment	GE	Boberg 2022	Life cycle costing	Service cost saved (Euros)	Service Costs saved	NR	NA	Conventional LCC to measure direct financial costsa on number of products needed for 500 surgeries. Included all financial costs for hospital to buy, use and dispose of the different options. For reusable options water and energy use, cost for procurement and service of the sterilization machines, and labor cost for handling and maintenance included. 2xadditional analyses performed to test sensit…	Reusable and mixed trocar systems approximately half as expensive as single-use systems (17360 and 18560 versus 37600 respectively)
Reuseable equipment	GE	Boberg 2022	LCA impact category - endpoint	LCA endpoint impact category: Resources (MJ Primary)	LCA endpoint impact category: Resources	NR	NR	Estimated environmental impacts on fifteen midpoint impact categories: mineral extraction, non-renewable energy, global warming, aquatic eutrophication, aquatic acidification, land occupation, terrestrial acidification and nutrification, terrestrial ecotoxicity, aquatic ecotoxicity, respiratory organics, ozone layer depletion, ionizing radiation, respiratory inorganics, non-carcinogens, and carci…	The single-use system had the highest impact on the majority of the midpoint categories (reported Table 2 in paper). Single-use trocar system’s impact on resources 182% higher than reusable system’s impact [median difference of 5160 MJ primary (4400–5770)]. Impact on resources did not differ between the single-use and mixed trocar systems
Reuseable equipment	GE	Boberg 2022	LCA impact category - endpoint	LCA endpoint impact category: ecosystem (PDF*m2*yr)	LCA endpoint impact category: ecosystem	NR	NR	Estimated environmental impacts on fifteen midpoint impact categories: mineral extraction, non-renewable energy, global warming, aquatic eutrophication, aquatic acidification, land occupation, terrestrial acidification and nutrification, terrestrial ecotoxicity, aquatic ecotoxicity, respiratory organics, ozone layer depletion, ionizing radiation, respiratory inorganics, non-carcinogens, and carci…	Single-use trocar system’s impact on ecosystem quality was 83% higher than reusable system’s impact [median difference 79 PDF*m2*yr (24–112)]. Impact on ecosystem quality did not differ between single-use and mixed trocar systems. production phase represented 90% of the Single-use system’s impact, 65% of the mixed system’s impact, and 35% of the reusable system’s impact on the ecosystem quality e…
Reuseable equipment	GE	Boberg 2022	LCA impact category - endpoint	LCA endpoint impact category: human health (DALY)	LCA endpoint impact category: human health	NR	NR	Estimated environmental impacts on fifteen midpoint impact categories: mineral extraction, non-renewable energy, global warming, aquatic eutrophication, aquatic acidification, land occupation, terrestrial acidification and nutrification, terrestrial ecotoxicity, aquatic ecotoxicity, respiratory organics, ozone layer depletion, ionizing radiation, respiratory inorganics, non-carcinogens, and carci…	Single-use trocar system’s impact on human health was 240% higher than reusable system’s impact and 6% higher than mixed system’s impact [median difference of 2.4x10-4 DALY/person/yr (2.4x10-4–2.6x10-4) and 1.8x10-5 DALY/person/yr (1.3x10-7-4x10-5), respectively.For all three systems 75–90% of impact on human health came from production phase. Differences regarding effects human health were robus…
Reuseable equipment	Urology	Davis 2018	LCA impact category	Water used (L)	Water used	R (assumed)	NA	NR	Reuseable scope: 82.5L of water used during wash cycle. No comparative data for single-use scope provided
Reuseable equipment	Urology	Hogan 2022	NR	Waste produced (g)	Waste produced (g)	NR	NR	Weights recorded using digital scale (g). Before starting the case, device packaging items disposed of in a household waste bin weighed separately to items used in contact with patient disposed of in clinical waste bin.	Median total weight of waste produced: 622 g (IQR: 621-651) for single-use cystoscope vs 671.5 g (IQR 659-677.5) for reusable cystoscope (p<0.0001). Single-use cystoscope alone accounted for 25.4% total waste and 27.3% when outer packaging included. There was a higher proportion of waste disposal by incineration after single-use cystoscopy, median=496 g (IQR 495-525) vs 415 g (IQR 403-421.5) afte…
Resuseable equipment	GE	Le 2022	LCA impact category: endpoint	Direct human health impacts (DALY)	Direct human health impacts (DALY)	NA	NA	SimaPro 9.1.1 software (Amersfoort, Netherlands) and Ecoinvent 3.8 cutoff database (Zurich, Switzerland) used to estimate midpoint impact on 23 aspects of human and environmental health e.g. particulate matter emission, carcinogen emission, effects on aquatic and terrestrial ecosystems, GHG emission, fossil resource consumption, water consumption, and land use. These midpoint impact results used …	SD 13-26 times worse than 2 types of RDs in terms of environmentally mediated human health impacts (not counting direct impact from infections). RDs with disposable endcaps perform similarly to traditional RDs in all categories, with advantage of potentially reducing infections. Both conventional RDs and RDs with disposable endcaps carry small risk of contamination leading to serious infections. …
Resuseable equipment	GE	Le 2022	LCA impact category: endpoint	Ecosystems quality (species/yr-number of potentially lost species integrated over time)	Ecosystems quality (species/yr-number of potentially lost species integrated over time)	NA	NA	SimaPro 9.1.1 software (Amersfoort, Netherlands) and Ecoinvent 3.8 cutoff database (Zurich, Switzerland) used to estimate midpoint impact on 23 aspects of human and environmental health e.g. particulate matter emission, carcinogen emission, effects on aquatic and terrestrial ecosystems, GHG emission, fossil resource consumption, water consumption, and land use. These midpoint impact results used …	SD 4-7.5 times worse in terms of ecosystem quality. RDs with disposable endcaps perform similarly to traditional RDs in all categories, with advantage of potentially reducing infections
Resuseable equipment	GE	Le 2022	LCA impact category: endpoint	Non-renewable resource use (extra cost US$ ref 2013 for future mineral and fossil resource extraction)	Non-renewable resource use (extra cost US$ ref 2013 for future mineral and fossil resource extraction)	NA	NA	SimaPro 9.1.1 software (Amersfoort, Netherlands) and Ecoinvent 3.8 cutoff database (Zurich, Switzerland) used to estimate midpoint impact on 23 aspects of human and environmental health e.g. particulate matter emission, carcinogen emission, effects on aquatic and terrestrial ecosystems, GHG emission, fossil resource consumption, water consumption, and land use. These midpoint impact results used …	SD 26-50 times worse in terms of resource consumption. RDs with disposable endcaps perform similarly to traditional RDs in all categories, with advantage of potentially reducing infections
Equipment use	Radiology/ Radiotherapy	McAlister 2022	LCA	Active vs standby mode	Use/non use	NR	NR	Descriptive stats/Narratively described	All imaging devices spent more time in standby mode vs active mode (range 67% time in standby for MRI through to 99.6% for X-ray)
Equipment use	Radiology/ Radiotherapy	McAlister 2022	LCA	Treatment duration (min)	Time per scan	NR	NR	Descriptive stats/Narratively described	Mean examination time longest for MRI imaging: 27 min, followed by US: (20 min), CT (8.4 min) and CXR (1.5 min). MCXR’s time per scan was 6.9 min (included all time scanner moved between patients)
Equipment use	Radiology/ Radiotherapy	McAlister 2022	LCA	Energy use	Power consumption	NR	NR	ALCA power consumption:(total power divided by total time in given mode)	ALCA power consumption higher than both mean power consumption and CLCA power consumption due to high proportion of time spent in standby for all modalities. Whilst MRI scanner has highest mean power consumption/minute of operation in all modes (active and standby) due to its superconducting magnets needing to be constantly cooled to approximately -270°C by liquid helium, it had a lower attributi…
Reuseable equipment	GE	Rizan 2022	LCA Impact Assessment	Midpoint outcome: Global warming (g CO2e)	Global warming (g CO2e)	NA	NR	LCA inventory developed within SimaPro (identified flow of energy /materials/water to and from nature resulting from relevant processes). ReCiPe v1.1 Midpoint Hierarchist method used to characterise such emissions and combine into environmental impacts. This method evaluates eighteen midpoint impact categories (each relating to a single environmental problem): global warming, stratospheric ozone …	See outcome for Marine eutrophication
Reuseable equipment	GE	Rizan 2022	LCA Impact Assessment	Midpoint outcome: Stratospheric ozone depletion (g CFC 11 eq)	Stratospheric ozone depletion (g CFC 11 eq)	NA	NR	LCA inventory developed within SimaPro (identified flow of energy /materials/water to and from nature resulting from relevant processes). ReCiPe v1.1 Midpoint Hierarchist method used to characterise such emissions and combine into environmental impacts. This method evaluates eighteen midpoint impact categories (each relating to a single environmental problem): global warming, stratospheric ozone …	See outcome for Marine eutrophication
Reuseable equipment	GE	Rizan 2022	LCA Impact Assessment	Midpoint outcome: Ionising radiation (Bq Co-60 eq)	Ionising radiation (Bq Co-60 eq)	NA	NR	LCA inventory developed within SimaPro (identified flow of energy /materials/water to and from nature resulting from relevant processes). ReCiPe v1.1 Midpoint Hierarchist method used to characterise such emissions and combine into environmental impacts. This method evaluates eighteen midpoint impact categories (each relating to a single environmental problem): global warming, stratospheric ozone …	The ionising radiation impact of hybrid laparoscopic scissors and ports higher than single-use equivalents (14% vs 32%) due to electricity used in decontamination process (accounting for 55% vs 78% of the impact)
Reuseable equipment	GE	Rizan 2022	LCA Impact Assessment	Midpoint outcome: Ozone formation, Human health (g NOx eq)	Ozone fformation, Human health (g NOx eq)	NA	NR	LCA inventory developed within SimaPro (identified flow of energy /materials/water to and from nature resulting from relevant processes). ReCiPe v1.1 Midpoint Hierarchist method used to characterise such emissions and combine into environmental impacts. This method evaluates eighteen midpoint impact categories (each relating to a single environmental problem): global warming, stratospheric ozone …	See outcome for Marine eutrophication
Reuseable equipment	GE	Rizan 2022	LCA Impact Assessment	Midpoint outcome:Fine particulate matter formation (g PM2.5 eq)	Fine particulate matter formation (g PM2.5 eq)	NA	NR	LCA inventory developed within SimaPro (identified flow of energy /materials/water to and from nature resulting from relevant processes). ReCiPe v1.1 Midpoint Hierarchist method used to characterise such emissions and combine into environmental impacts. This method evaluates eighteen midpoint impact categories (each relating to a single environmental problem): global warming, stratospheric ozone …	See outcome for Marine eutrophication
Reuseable equipment	GE	Rizan 2022	LCA Impact Assessment	Midpoint outcome: Ozone formation: Terrestrial ecosystems (g NOx eq)	Ozone formation: Terrestrial ecosystems (g NOx eq)	NA	NR	LCA inventory developed within SimaPro (identified flow of energy /materials/water to and from nature resulting from relevant processes). ReCiPe v1.1 Midpoint Hierarchist method used to characterise such emissions and combine into environmental impacts. This method evaluates eighteen midpoint impact categories (each relating to a single environmental problem): global warming, stratospheric ozone …	See outcome for Marine eutrophication
Reuseable equipment	GE	Rizan 2022	LCA Impact Assessment	Midpoint outcome: Terrestrial acidification (g SO2eq)	Terrestrial acidification (g SO2eq)	NA	NR	LCA inventory developed within SimaPro (identified flow of energy /materials/water to and from nature resulting from relevant processes). ReCiPe v1.1 Midpoint Hierarchist method used to characterise such emissions and combine into environmental impacts. This method evaluates eighteen midpoint impact categories (each relating to a single environmental problem): global warming, stratospheric ozone …	See outcome for Marine eutrophication
Reuseable equipment	GE	Rizan 2022	LCA Impact Assessment	Midpoint outcome: Freshwater eutrophication (g P eq)	Freshwater eutrophication (g P eq)	NA	NR	LCA inventory developed within SimaPro (identified flow of energy /materials/water to and from nature resulting from relevant processes). ReCiPe v1.1 Midpoint Hierarchist method used to characterise such emissions and combine into environmental impacts. This method evaluates eighteen midpoint impact categories (each relating to a single environmental problem): global warming, stratospheric ozone …	See outcome for Marine eutrophication
Reuseable equipment	GE	Rizan 2022	LCA Impact Assessment	Midpoint outcome: Marine eutrophication (g N eq)	Marine eutrophication (g N eq)	NA	NR	LCA inventory developed within SimaPro (identified flow of energy /materials/water to and from nature resulting from relevant processes). ReCiPe v1.1 Midpoint Hierarchist method used to characterise such emissions and combine into environmental impacts. This method evaluates eighteen midpoint impact categories (each relating to a single environmental problem): global warming, stratospheric ozone …	Environmental impact of using combination of hybrid laparoscopic clip appliers, scissors, and ports for operation lower than using single-use equivalents across all 18 midpoint environmental impacts except marine eutrophication. Mean average reductions in environmental impact of 60% (range: 32% to 84%). Disaggregated data for each instrument showed midpoint environmental impact categories lower f…
Reuseable equipment	GE	Rizan 2022	LCA Impact Assessment	Midpoint outcome: Terrestrial ecotoxicity (g 1,4-DCB)	Terrestrial ecotoxicity (g 1,4-DCB)	NA	NR	LCA inventory developed within SimaPro (identified flow of energy /materials/water to and from nature resulting from relevant processes). ReCiPe v1.1 Midpoint Hierarchist method used to characterise such emissions and combine into environmental impacts. This method evaluates eighteen midpoint impact categories (each relating to a single environmental problem): global warming, stratospheric ozone …	Environmental impact of one use of surgical scissors (mid_x0002_point categories, baseline scenario. Reuseable scissors, no repair: 395 Reusable scissors, offsite repair (% reductions relative to no repair):124 (68%) Reusable scissors, onsite repair (% reductions relative to ofsite repair): 122 (2%)
Reuseable equipment	GE	Rizan 2022	LCA Impact Assessment	Midpoint outcome:Fresh water ecotoxicity (g 1,4-DCB)	Freshwater ecotoxicity (g 1,4-DCB)	NA	NR	LCA inventory developed within SimaPro (identified flow of energy /materials/water to and from nature resulting from relevant processes). ReCiPe v1.1 Midpoint Hierarchist method used to characterise such emissions and combine into environmental impacts. This method evaluates eighteen midpoint impact categories (each relating to a single environmental problem): global warming, stratospheric ozone …	Contribution analysis: 3% higher freshwater ecotoxicity impacts for hybrid vs single-use laparoscopic scissors - due to aluminium within single-use component of hybrid scissors (38% for freshwater ecotoxicity) and copper assumed to be used within metal working process (contributing 50%)
Reuseable equipment	GE	Rizan 2022	LCA Impact Assessment	Midpoint outcome: Marine ecotoxicity (g 1,4-DCB)	Marine ecotoxicity (g 1,4-DCB)	NA	NR	LCA inventory developed within SimaPro (identified flow of energy /materials/water to and from nature resulting from relevant processes). ReCiPe v1.1 Midpoint Hierarchist method used to characterise such emissions and combine into environmental impacts. This method evaluates eighteen midpoint impact categories (each relating to a single environmental problem): global warming, stratospheric ozone …	Contribution analysis: 7% higher marine ecotoxicity impacts for hybrid compared to single-use laparoscopic scissors due to aluminium within single-use component of hybrid scissors (37% for marine ecotoxicity)and copper assumed to be used within metal working process (contributing 50%)
Reuseable equipment	GE	Rizan 2022	LCA Impact Assessment	Midpoint outcome: Human carcinogenic toxicity (g 1,4-DCB)	Human carcinogenic toxicity (g 1,4-DCB)	NA	NR	LCA inventory developed within SimaPro (identified flow of energy /materials/water to and from nature resulting from relevant processes). ReCiPe v1.1 Midpoint Hierarchist method used to characterise such emissions and combine into environmental impacts. This method evaluates eighteen midpoint impact categories (each relating to a single environmental problem): global warming, stratospheric ozone …	See outcome for Marine eutrophication
Reuseable equipment	GE	Rizan 2022	LCA Impact Assessment	Midpoint outcome: Human non-carcinogenic toxicity (g 1,4-DCB)	Human non-carcinogenic toxicity (g 1,4-DCB)	NA	NR	LCA inventory developed within SimaPro (identified flow of energy /materials/water to and from nature resulting from relevant processes). ReCiPe v1.1 Midpoint Hierarchist method used to characterise such emissions and combine into environmental impacts. This method evaluates eighteen midpoint impact categories (each relating to a single environmental problem): global warming, stratospheric ozone …	See outcome for Marine eutrophication
Reuseable equipment	GE	Rizan 2022	LCA Impact Assessment	Midpoint outcome: Land use (m2a crop eq)	Land use (m2a crop eq)	NA	NR	LCA inventory developed within SimaPro (identified flow of energy /materials/water to and from nature resulting from relevant processes). ReCiPe v1.1 Midpoint Hierarchist method used to characterise such emissions and combine into environmental impacts. This method evaluates eighteen midpoint impact categories (each relating to a single environmental problem): global warming, stratospheric ozone …	See outcome for Marine eutrophication
Reuseable equipment	GE	Rizan 2022	LCA Impact Assessment	Midpoint outcome: Mineral resource scarcity (g CU eq)	Mineral resource scarcity (g CU eq)	NA	NR	LCA inventory developed within SimaPro (identified flow of energy /materials/water to and from nature resulting from relevant processes). ReCiPe v1.1 Midpoint Hierarchist method used to characterise such emissions and combine into environmental impacts. This method evaluates eighteen midpoint impact categories (each relating to a single environmental problem): global warming, stratospheric ozone …	See outcome for Marine eutrophication
Reuseable equipment	GE	Rizan 2022	LCA Impact Assessment	Midpoint outcome:Fossil resource scarcity (g oil eq)	Fossil resource scarcity (g oil eq)	NA	NR	LCA inventory developed within SimaPro (identified flow of energy /materials/water to and from nature resulting from relevant processes). ReCiPe v1.1 Midpoint Hierarchist method used to characterise such emissions and combine into environmental impacts. This method evaluates eighteen midpoint impact categories (each relating to a single environmental problem): global warming, stratospheric ozone …	See outcome for Marine eutrophication
Reuseable equipment	GE	Rizan 2022	LCA Impact Assessment	Midpoint outcome: Water consumption (m3)	Water consumption (m3)	NA	NR	LCA inventory developed within SimaPro (identified flow of energy /materials/water to and from nature resulting from relevant processes). ReCiPe v1.1 Midpoint Hierarchist method used to characterise such emissions and combine into environmental impacts. This method evaluates eighteen midpoint impact categories (each relating to a single environmental problem): global warming, stratospheric ozone …	See outcome for Marine eutrophication
Reuseable equipment	GE	Rizan 2022	LCA Impact Assessment	Endpoint category - Human Health: Disability adjusted life years (DALYs)	Endpoint category - Human Health: Disability adjusted life years (DALYs)	NA	NR	LCA inventory developed within SimaPro (identified flow of energy /materials/water to and from nature resulting from relevant processes). ReCiPe v1.1 Midpoint Hierarchist method used to characterise such emissions and combine into environmental impacts. This method evaluates eighteen midpoint impact categories (each relating to a single environmental problem): global warming, stratospheric ozone …	For endpoint categories: combination of hybrid laparoscopic clip appliers, scissors, and ports for single laparoscopic cholecystectomy saved estimated 1.13 e−5 DALYs. Environmental impact (endpoint categories) of hybrid versus single-use laparoscopic clip applier, scissors, and ports. Total (normalised results) Hybrid vs single use: 4.04e−6 (1.7e−4) vs 1.53e−5 (6.45e−4)
Reuseable equipment	GE	Rizan 2022	LCA Impact Assessment	Endpoint category - Ecosystems (Loss of local species per yeaR/species.yr)	Endpoint category - Ecosystems (species.yr)	NA	NR	LCA inventory developed within SimaPro (identified flow of energy /materials/water to and from nature resulting from relevant processes). ReCiPe v1.1 Midpoint Hierarchist method used to characterise such emissions and combine into environmental impacts. This method evaluates eighteen midpoint impact categories (each relating to a single environmental problem): global warming, stratospheric ozone …	For endpoint categories, using combination of hybrid laparoscopic clip appliers, scissors, and ports for single laparoscopic cholecystectomy saved estimated 2.37 e−8 species.year, environmental impact (endpoint categories) of hybrid versus single-use laparoscopic clip applier, scissors, and ports. Total (normalised results) Hybrid vs single use: 7.47e−9 (1.04e−5) vs 3.12e−8 (4.36e−5)
Reuseable equipment	GE	Rizan 2022	LCA Impact Assessment	Endpoint category - Resources (US $)	Endpoint category - Resources (US $)	NA	NR	LCA inventory developed within SimaPro (identified flow of energy /materials/water to and from nature resulting from relevant processes). ReCiPe v1.1 Midpoint Hierarchist method used to characterise such emissions and combine into environmental impacts. This method evaluates eighteen midpoint impact categories (each relating to a single environmental problem): global warming, stratospheric ozone …	For endpoint categories, using combination of hybrid laparoscopic clip appliers, scissors, and ports for a single laparoscopic cholecystectomy saved estimatedUS $ 0.6 impact on resource depletion, representing reductions of 74%, 76%, and 78%, respectively vs single-use equivalents. Environmental impact (endpoint categories) of hybrid versus single-use laparoscopic clip applier, scissors, and port…
Reuseable equipment	GE	Rizan 2022	Assessment of life cycle financial cost	Cost-effectiveness (£)	Cost effectiveness	NA	NR	Cost of instruments reported in NHS Supply Chain databased equated to cost of manufacture+distribution. Disposal at end of instrument life costed at £617.22/tonne (price of clinical waste incineration reported by the NHS Digital Estates Returns Information Collection dataset.e Cost of decontaminating reusable components of hybrid instruments based on charge by hospital sterilisation services/inst…	Per operation: cost of hybrid vs single-use instruments=33% for a clip applier (GBP £52 vs £156), 83% for scissors (GBP £20 vs £24), and 58% for ports (GBP £59 vs £102). Most of these costs (≥87% contribution all cases) were from single-use items or components, with smaller contributions from decontamination (≤10%), reusable components (≤4%), or waste (≤0.2%). For a single laparoscopic cholecyste…
Reuseable equipment	Multiple, inc. ICU	Sanchez 2020	LCA Impact Assessment	Service costs ($)	Service costs	NR	NR	Actual purchasing and labor costs collected through purchasing records and observations at YNHH. Labor required for cleaning=approx. 30s for low level disinfection of cuff+ 90s for scrubbing+handling for enzyme bath decontamination.f Labor costs allocated from a mid-level technician benefited salary of $50K/yr. Costs for cleaning materials and utilities (energy and water) allocated over 20 cuffs …	Reusable cuffs preferable on a cost basis for short-term clinical settings (robust under choice of cleaning scenario). Cost advantages most marked for Office/Clinic setting where using disposables increases costs by a factor of 9–10 over shared reusable BP cuff cleaned between patient encounters. For multi-day settings of Regular Ward/ICU, cost results mixed. When reusable cuffs dedicated to indi…
Reuseable equipment	Multiple, inc. ICU	Sanchez 2020	LCA Impact Assessment	Impact category: Fossil fuel depletion (MJ surplus)	Impact category: Fossil fuel depletion (MJ surplus)	NR	NR	Environmental impact calculations run using US EPA’s impact assessment model TRACI 2.1, covering standard set of environmental and health considerations.g	Results for other environmental impact categories generally follow the same trends as GHG emissions results. LCA results suggest reusable cuffs environmentally preferable in all scenarios considered, even for multi-day stays in settings that would require a high frequency of cleaning of reusable cuffs (i.e., the Regular Ward where a shared reusable cuff would undergo 80 disinfections/day)+assumin…
Reuseable equipment	Multiple, inc. ICU	Sanchez 2020	LCA Impact Assessment	Impact category: Ozone depletion (kg CFC-11 eq)	Impact category: Ozone depletion (kg CFC-11 eq)	NR	NR	Environmental impact calculations run using US EPA’s impact assessment model TRACI 2.1, covering standard set of environmental and health considerations.g	Results for other environmental impact categories generally follow the same trends as GHG emissions results. LCA results suggest reusable cuffs environmentally preferable in all scenarios considered, even for multi-day stays in settings that would require a high frequency of cleaning of reusable cuffs (i.e., the Regular Ward where a shared reusable cuff would undergo 80 disinfections/day)+assumin…
Reuseable equipment	LCA impact assessment	Sanchez 2020	LCA Impact Assessment	Impact category: Photochemical smog formation (kgO3 eq)	Impact category: Photochemical smog formation (kgO3 eq)	NR	NR	Environmental impact calculations run using US EPA’s impact assessment model TRACI 2.1, covering standard set of environmental and health considerations.g	Results for other environmental impact categories generally follow the same trends as GHG emissions results. LCA results suggest reusable cuffs environmentally preferable in all scenarios considered, even for multi-day stays in settings that would require a high frequency of cleaning of reusable cuffs (i.e., the Regular Ward where a shared reusable cuff would undergo 80 disinfections/day)+assumin…
Reuseable equipment	LCA impact assessment	Sanchez 2020	LCA Impact Assessment	Impact category: Acidification (kg SO2 eq)	Impact category: Acidification (kg SO2 eq)	NR	NR	Environmental impact calculations run using US EPA’s impact assessment model TRACI 2.1, covering standard set of environmental and health considerations.g	Results for other environmental impact categories generally follow the same trends as GHG emissions results. LCA results suggest reusable cuffs environmentally preferable in all scenarios considered, even for multi-day stays in settings that would require a high frequency of cleaning of reusable cuffs (i.e., the Regular Ward where a shared reusable cuff would undergo 80 disinfections/day)+assumin…
Reuseable equipment	LCA impact assessment	Sanchez 2020	LCA Impact Assessment	Impact category: Eutrophication (kg N eq)	Impact category: Eutrophication (kg N eq)	NR	NR	Environmental impact calculations run using US EPA’s impact assessment model TRACI 2.1, covering standard set of environmental and health considerations.g	Results for other environmental impact categories generally follow the same trends as GHG emissions results. LCA results suggest reusable cuffs environmentally preferable in all scenarios considered, even for multi-day stays in settings that would require a high frequency of cleaning of reusable cuffs (i.e., the Regular Ward where a shared reusable cuff would undergo 80 disinfections/day)+assumin…
Reuseable equipment	LCA impact assessment	Sanchez 2020	LCA Impact Assessment	Impact cateogory: Human health carcinogens (CTUh)	Impact cateogory: Human health carcinogens (CTUh)	NR	NR	Environmental impact calculations run using US EPA’s impact assessment model TRACI 2.1, covering standard set of environmental and health considerations.g	Results for other environmental impact categories generally follow the same trends as GHG emissions results. LCA results suggest reusable cuffs environmentally preferable in all scenarios considered, even for multi-day stays in settings that would require a high frequency of cleaning of reusable cuffs (i.e., the Regular Ward where a shared reusable cuff would undergo 80 disinfections/day)+assumin…
Reuseable equipment	LCA impact assessment	Sanchez 2020	LCA Impact Assessment	Impact category: Human health non-carcinogens (CTUh)	Impact category: Human health non-carcinogens (CTUh)	NR	NR	Environmental impact calculations run using US EPA’s impact assessment model TRACI 2.1, covering standard set of environmental and health considerations.g	Results for other environmental impact categories generally follow the same trends as GHG emissions results. LCA results suggest reusable cuffs environmentally preferable in all scenarios considered, even for multi-day stays in settings that would require a high frequency of cleaning of reusable cuffs (i.e., the Regular Ward where a shared reusable cuff would undergo 80 disinfections/day)+assumin…
Reuseable equipment	LCA impact assessment	Sanchez 2020	LCA Impact Assessment	Impact category: Human health respiratory effects (kg PM2.5 eq)	Impact category: Human health respiratory effects (kg PM2.5 eq)	NR	NR	Environmental impact calculations run using US EPA’s impact assessment model TRACI 2.1, covering standard set of environmental and health considerations.g	Results for other environmental impact categories generally follow the same trends as GHG emissions results. LCA results suggest reusable cuffs environmentally preferable in all scenarios considered, even for multi-day stays in settings that would require a high frequency of cleaning of reusable cuffs (i.e., the Regular Ward where a shared reusable cuff would undergo 80 disinfections/day)+assumin…
Reuseable equipment	LCA impact assessment	Sanchez 2020	LCA Impact Assessment	Impact category: Ecotoxicity (CTUe)	Impact category: Ecotoxicity (CTUe)	NR	NR	Environmental impact calculations run using US EPA’s impact assessment model TRACI 2.1, covering standard set of environmental and health considerations.g	Results for other environmental impact categories generally follow the same trends as GHG emissions results. LCA results suggest reusable cuffs environmentally preferable in all scenarios considered, even for multi-day stays in settings that would require a high frequency of cleaning of reusable cuffs (i.e., the Regular Ward where a shared reusable cuff would undergo 80 disinfections/day)+assumin…
Reuseable equipment	Cardiac	Schulte 2021	LCA Impact Assessment	Impact category: Acidification terrestrial and freshwater (Mole of H+ eq)	Impact category: Acidification terrestrial and freshwater (Mole of H+ eq)	NR	NR	Impact assessment conducted following recommendations of environmental footprint (EF) 3.0 method published by European Joint Research Centre (JRC).h Analysis focused on the two impact categories expected to be most influenced by remanufacturing: • Climate change (determination of the GWI) • Resource use, mineral and metals (determination of abiotic resource use)	Environmental benefits (>20%) of using remanufactured catheter vs virgin catheter disposed after single use
Reuseable equipment	Cardiac	Schulte 2021	LCA Impact Assessment	Impact cateogry: Cancer human health effects (CTUh)	Impact cateogry: Cancer human health effects (CTUh)	NR	NR	Impact assessment conducted following recommendations of environmental footprint (EF) 3.0 method published by European Joint Research Centre (JRC).h Analysis focused on the two impact categories expected to be most influenced by remanufacturing: • Climate change (determination of the GWI) • Resource use, mineral and metals (determination of abiotic resource use)	Environmental benefits (>20%) of using remanufactured catheter vs virgin catheter disposed after single use
Reuseable equipment	Cardiac	Schulte 2021	LCA Impact Assessment	Impact category: Ecotoxicity freshwater (CTUe)	Impact category: Ecotoxicity freshwater (CTUe)	NR	NR	Impact assessment conducted following recommendations of environmental footprint (EF) 3.0 method published by European Joint Research Centre (JRC).h Analysis focused on the two impact categories expected to be most influenced by remanufacturing: • Climate change (determination of the GWI) • Resource use, mineral and metals (determination of abiotic resource use)	Environmental benefits (>20%) of using remanufactured catheter vs virgin catheter disposed after single use
Reuseable equipment	Cardiac	Schulte 2021	LCA Impact Assessment	Impact category: Eutrophication freshwater (kg P eq.)	Impact category: Eutrophication freshwater (kg P eq.)	NR	NR	Impact assessment conducted following recommendations of environmental footprint (EF) 3.0 method published by European Joint Research Centre (JRC).h Analysis focused on the two impact categories expected to be most influenced by remanufacturing: • Climate change (determination of the GWI) • Resource use, mineral and metals (determination of abiotic resource use)	Medical remanufacturing route has 25.1% higher impact on eutrophication freshwater vs virgin production. Higher impacts mainly result from use of disinfectants and cleaning agents with active organic ingredients such as citric acid. However primary data for virgin production missing, e.g., regarding assembly process of virgin-manufactured catheter. Due to this lower level of detail calculated env…
Reuseable equipment	Cardiac	Schulte 2021	LCA Impact Assessment	Impact category: Eutrophication marine [kg N eq.)	Impact category: Eutrophication marine [kg N eq.)	NR	NR	Impact assessment conducted following recommendations of environmental footprint (EF) 3.0 method published by European Joint Research Centre (JRC).h Analysis focused on the two impact categories expected to be most influenced by remanufacturing: • Climate change (determination of the GWI) • Resource use, mineral and metals (determination of abiotic resource use)	Environmental benefits (>20%) of using remanufactured catheter vs virgin catheter disposed after single use
Reuseable equipment	Cardiac	Schulte 2021	LCA Impact Assessment	Impact category: Eutrophication terrestrial (Mole of N eq.)	Impact category: Eutrophication terrestrial (Mole of N eq.)	NR	NR	Impact assessment conducted following recommendations of environmental footprint (EF) 3.0 method published by European Joint Research Centre (JRC).h Analysis focused on the two impact categories expected to be most influenced by remanufacturing: • Climate change (determination of the GWI) • Resource use, mineral and metals (determination of abiotic resource use)	Environmental benefits (>20%) of using remanufactured catheter vs virgin catheter disposed after single use
Reuseable equipment	Cardiac	Schulte 2021	LCA Impact Assessment	Impact category: Ionising radiation - human health (kBq U235 eq.)	Impact category: Ionising ratdiation - human health (kBq U235 eq.)	NR	NR	Impact assessment conducted following recommendations of environmental footprint (EF) 3.0 method published by European Joint Research Centre (JRC).h Analysis focused on the two impact categories expected to be most influenced by remanufacturing: • Climate change (determination of the GWI) • Resource use, mineral and metals (determination of abiotic resource use)	Environmental benefits (>20%) of using remanufactured catheter vs virgin catheter disposed after single use
Reuseable equipment	Cardiac	Schulte 2021	LCA Impact Assessment	Impact category: Land use (Pt)	Impact category: Land use (Pt)	NR	NR	Impact assessment conducted following recommendations of environmental footprint (EF) 3.0 method published by European Joint Research Centre (JRC).h Analysis focused on the two impact categories expected to be most influenced by remanufacturing: • Climate change (determination of the GWI) • Resource use, mineral and metals (determination of abiotic resource use)	Medical remanufacturing route has 15.2% higher impact on land use vs virgin production. resulting from use of disinfectants and cleaning agents with active organic ingredients such as citric acid. However, primary data for virgin production missing, e.g., regarding the assembly process of the virgin-manufactured catheter. Due to lower level of detail, we expect calculated environmental impacts of…
Reuseable equipment	Cardiac	Schulte 2021	LCA Impact Assessment	Impact category: non-cancer human health effects (CTUh)	Impact category: non-cancer human health effects (CTUh)	NR	NR	Impact assessment conducted following recommendations of environmental footprint (EF) 3.0 method published by European Joint Research Centre (JRC).h Analysis focused on the two impact categories expected to be most influenced by remanufacturing: • Climate change (determination of the GWI) • Resource use, mineral and metals (determination of abiotic resource use)	Environmental benefits (>20%) of using remanufactured catheter vs virgin catheter disposed after single use
Reuseable equipment	Cardiac	Schulte 2021	LCA Impact Assessment	Impact category: Ozone depletion (kg CFC-11 eq)	Impact category: Ozone depletion (kg CFC-11 eq)	NR	NR	Impact assessment conducted following recommendations of environmental footprint (EF) 3.0 method published by European Joint Research Centre (JRC).h Analysis focused on the two impact categories expected to be most influenced by remanufacturing: • Climate change (determination of the GWI) • Resource use, mineral and metals (determination of abiotic resource use)	Environmental benefits (>20%) of using remanufactured catheter vs virgin catheter disposed after single use
Reuseable equipment	Cardiac	Schulte 2021	LCA Impact Assessment	Impact category: Photochemical ozone formation (kg NMVOC eq)	Impact category: Photochemical ozone formation (kg NMVOC eq)	NR	NR	Impact assessment conducted following recommendations of environmental footprint (EF) 3.0 method published by European Joint Research Centre (JRC).h Analysis focused on the two impact categories expected to be most influenced by remanufacturing: • Climate change (determination of the GWI) • Resource use, mineral and metals (determination of abiotic resource use)	Environmental benefits (>20%) of using remanufactured catheter vs virgin catheter disposed after single use
Reuseable equipment	Cardiac	Schulte 2021	LCA Impact Assessment	Impact category: Resource use, energy carriers(MJ)	Impact category: Resource use, energy carriers(MJ)	NR	NR	Impact assessment conducted following recommendations of environmental footprint (EF) 3.0 method published by European Joint Research Centre (JRC).h Analysis focused on the two impact categories expected to be most influenced by remanufacturing: • Climate change (determination of the GWI) • Resource use, mineral and metals (determination of abiotic resource use)	Environmental benefits (>20%) of using remanufactured catheter vs virgin catheter disposed after single use
Reuseable equipment	Cardiac	Schulte 2021	LCA Impact Assessment	Impact category: Resource use, minerals and metals (kg Sb eq)	Impact category: Resourc euse, minerals and metals (kg Sb eq)	NR	NR	Impact assessment conducted following recommendations of environmental footprint (EF) 3.0 method published by European Joint Research Centre (JRC).h Analysis focused on the two impact categories expected to be most influenced by remanufacturing: • Climate change (determination of the GWI) • Resource use, mineral and metals (determination of abiotic resource use)	Environmental benefits (>20%) of using remanufactured catheter vs virgin catheter disposed after single use
Reuseable equipment	Cardiac	Schulte 2021	LCA Impact Assessment	Impact category: Respiratory inorganics (Disease incidents)	Impact category: Respiratory inorganics (Disease incidents)	NR	NR	Impact assessment conducted following recommendations of environmental footprint (EF) 3.0 method published by European Joint Research Centre (JRC).h Analysis focused on the two impact categories expected to be most influenced by remanufacturing: • Climate change (determination of the GWI) • Resource use, mineral and metals (determination of abiotic resource use)	Environmental benefits (>20%) of using remanufactured catheter vs virgin catheter disposed after single use
Reuseable equipment	Cardiac	Schulte 2021	LCA Impact Assessment	Impact category: Water scarcity (m2 world equiv.)	Impact category: Water scarcity (m2 world equiv.)	NR	NR	Impact assessment conducted following recommendations of environmental footprint (EF) 3.0 method published by European Joint Research Centre (JRC).h Analysis focused on the two impact categories expected to be most influenced by remanufacturing: • Climate change (determination of the GWI) • Resource use, mineral and metals (determination of abiotic resource use)	Environmental drawbacks calculated for water scarcity for medical remanufacturing route compared to the virgin manufacturing route. The difference between medical remanufacturing and virgin production in water scarcity can be regarded as insignificant (<5%)
Reuseable equipment	GE	Sherman 2018	LCA	Impact category: Ozone depletion (CFC-11 eq)	Impact category: Ozone depletion (CFC-11 eq)	NR	NR	LCA modeling performed using SimaPro 8.1 (Amersfoort, the Netherlands). Laryngoscope materials (Table 2) and energy and process inputs were matched with background life cycle inventory data from the ecoinvent v2.2 database adjusted for the US energy system (US-EI database, Earthshift, Huntington, VT). Impact assessment performed using US Environmental Protection Agency's Tool for the Reduction an…	Considering other types of environmental impacts, the SUD handles were the overall worst option from an environmental standpoint under all scenarios, and metal was worse than plastic, whereas HLD of the reusable handle produced the fewest emissions in all impact categories except fossil fuel depletion. Blades. The most favorable scenario from an environmental perspective across all emissions cate…
Reuseable equipment	GE	Sherman 2018	LCA	Impact category: Smog (o3 eq)	Impact category: Smog (o3 eq)	NR	NR	LCA modeling performed using SimaPro 8.1 (Amersfoort, the Netherlands). Laryngoscope materials and energy and process inputs were matched with background life cycle inventory data from the ecoinvent v2.2 database adjusted for the US energy system (US-EI database, Earthshift, Huntington, VT). Impact assessment performed using US Environmental Protection Agency's Tool for the Reduction and Assessme…	Considering other types of environmental impacts, SUD handles overall worst option from environmental standpoint under all scenarios, and metal was worse than plastic. HLD of reusable handle produced fewest emissions in all impact categories except fossil fuel depletion. Blades: Most favorable scenario across all emissions categories is reusable steel tongue blade treated to minimum HLD standards…
Reuseable equipment	GE	Sherman 2018	LCA	Impact category: Acidification (SO2 eq)	Impact category: Acidification (SO2 eq)	NR	NR	LCA modeling performed using SimaPro 8.1 (Amersfoort, the Netherlands). Laryngoscope materials and energy and process inputs were matched with background life cycle inventory data from the ecoinvent v2.2 database adjusted for the US energy system (US-EI database, Earthshift, Huntington, VT). Impact assessment performed using US Environmental Protection Agency's Tool for the Reduction and Assessme…	Considering other types of environmental impacts, the SUD handles were the overall worst option from an environmental standpoint under all scenarios, and metal was worse than plastic, whereas HLD of the reusable handle produced the fewest emissions in all impact categories except fossil fuel depletion. Blades. The most favorable scenario from an environmental perspective across all emissions cate…
Reuseable equipment	GE	Sherman 2018	LCA	Impact category: Eutrophication (N eq)	Impact category: Eutrophication (N eq)	NR	NR	LCA modeling performed using SimaPro 8.1 (Amersfoort, the Netherlands). Laryngoscope materials and energy and process inputs were matched with background life cycle inventory data from the ecoinvent v2.2 database adjusted for the US energy system (US-EI database, Earthshift, Huntington, VT). Impact assessment performed using US Environmental Protection Agency's Tool for the Reduction and Assessme…	Considering other types of environmental impacts, the SUD handles were the overall worst option from an environmental standpoint under all scenarios, and metal was worse than plastic, whereas HLD of the reusable handle produced the fewest emissions in all impact categories except fossil fuel depletion. Blades. The most favorable scenario from an environmental perspective across all emissions cate…
Reuseable equipment	GE	Sherman 2018	LCA	Impact category: carcinogenics (CTUh)	Impact category: carcinogenics (CTUh)	NR	NR	LCA modeling performed using SimaPro 8.1 (Amersfoort, the Netherlands). Laryngoscope materials and energy and process inputs were matched with background life cycle inventory data from the ecoinvent v2.2 database adjusted for the US energy system (US-EI database, Earthshift, Huntington, VT). Impact assessment performed using US Environmental Protection Agency's Tool for the Reduction and Assessme…	Considering other types of environmental impacts, the SUD handles were the overall worst option from an environmental standpoint under all scenarios, and metal was worse than plastic, whereas HLD of the reusable handle produced the fewest emissions in all impact categories except fossil fuel depletion. Blades. The most favorable scenario from an environmental perspective across all emissions cate…
Reuseable equipment	GE	Sherman 2018	LCA	Impact category: noncarcinogenics (CTUh)	Impact category: noncarcinogenics (CTUh)	NR	NR	LCA modeling performed using SimaPro 8.1 (Amersfoort, the Netherlands). Laryngoscope materials and energy and process inputs were matched with background life cycle inventory data from the ecoinvent v2.2 database adjusted for the US energy system (US-EI database, Earthshift, Huntington, VT). Impact assessment performed using US Environmental Protection Agency's Tool for the Reduction and Assessme…	Considering other types of environmental impacts, the SUD handles were the overall worst option from an environmental standpoint under all scenarios, and metal was worse than plastic, whereas HLD of the reusable handle produced the fewest emissions in all impact categories except fossil fuel depletion. Blades. The most favorable scenario from an environmental perspective across all emissions cate…
Reuseable equipment	GE	Sherman 2018	LCA	Impact category: Respiratory effects (PM2.5 eq)	Impact category: Respiratory effects (PM2.5 eq)	NR	NR	LCA modeling performed using SimaPro 8.1 (Amersfoort, the Netherlands). Laryngoscope materials and energy and process inputs were matched with background life cycle inventory data from the ecoinvent v2.2 database adjusted for the US energy system (US-EI database, Earthshift, Huntington, VT). Impact assessment performed using US Environmental Protection Agency's Tool for the Reduction and Assessme…	Considering other types of environmental impacts, the SUD handles were the overall worst option from an environmental standpoint under all scenarios, and metal was worse than plastic, whereas HLD of the reusable handle produced the fewest emissions in all impact categories except fossil fuel depletion. Blades. The most favorable scenario from an environmental perspective across all emissions cate…
Reuseable equipment	GE	Sherman 2018	LCA	Impact category: Eco toxicity (CTUe)	Impact category: Eco toxicity (CTUe)	NR	NR	LCA modeling performed using SimaPro 8.1 (Amersfoort, the Netherlands). Laryngoscope materials and energy and process inputs were matched with background life cycle inventory data from the ecoinvent v2.2 database adjusted for the US energy system (US-EI database, Earthshift, Huntington, VT). Impact assessment performed using US Environmental Protection Agency's Tool for the Reduction and Assessme…	Considering other types of environmental impacts, the SUD handles were the overall worst option from an environmental standpoint under all scenarios, and metal was worse than plastic, whereas HLD of the reusable handle produced the fewest emissions in all impact categories except fossil fuel depletion. Blades. The most favorable scenario from an environmental perspective across all emissions cate…
Reuseable equipment	GE	Sherman 2018	LCA	Impact category: Fossil fuel depletion (MJ surplus)	Impact category: Fossil fuel depletion (MJ surplus)	NR	NR	LCA modeling performed using SimaPro 8.1 (Amersfoort, the Netherlands). Laryngoscope materials and energy and process inputs were matched with background life cycle inventory data from the ecoinvent v2.2 database adjusted for the US energy system (US-EI database, Earthshift, Huntington, VT). Impact assessment performed using US Environmental Protection Agency's Tool for the Reduction and Assessme…	Considering other types of environmental impacts, the SUD handles were the overall worst option from an environmental standpoint under all scenarios, and metal was worse than plastic, whereas HLD of the reusable handle produced the fewest emissions in all impact categories except fossil fuel depletion. Blades. The most favorable scenario from an environmental perspective across all emissions cate…
Reuseable equipment	GE	Sherman 2018	LCA	Service costs ($)	Service costs ($)	NR	NR	LCA modeling performed using SimaPro 8.1 (Amersfoort, the Netherlands). Laryngoscope materials and energy and process inputs were matched with background life cycle inventory data from the ecoinvent v2.2 database adjusted for the US energy system (US-EI database, Earthshift, Huntington, VT). Impact assessment performed using US Environmental Protection Agency's Tool for the Reduction and Assessme…	Both SUD handle and SUD blade increased life cycle costs compared to various reusable cleaning scenarios at YNHH. When extrapolated over 1 year (60,000 intubations), estimated costs increased between $495,000 and $604,000 for SUD handles and between $180,000 and $265,000 for SUD blades, compared to reusables, depending on cleaning scenario and assuming 4000 (rated) uses. Considering device attrit…
Reuseable equipment	Respiratory	Sorensen 2018	Impact assessment	Impact category: Loss of scarce resources	Impact factor: Loss of scarce resources	NR	NR	End-of-life impact assessment performed by FORCE Technologyi for Ambu ® aScopeTM 4 broncho considers different scenarios for fate of materials from bronchoscopes depending on where products used/discarded. Same segregation relevant for materials and protective wear from cleaning and disinfection of the RBs. Fates described correspond to European market scenariosi	Because incineration substitutes other fossil fuels, Ambu aScope gives a credit of 3% scarce resources. Numbers similar for the RB. Consequence for regions where incineration with energy recovery is not available is energy consumption will be 6% higher, CO2-equivalent emissions will be 21% lower, and consumption of scarce resources will be 3% higher for aScope. In the same way, the numbers can be…
Reuseable equipment	Respiratory	Sorensen 2018	Impact assessment	Impact category: Energy (MJ)	Impact category: Energy (MJ)	NR	NR	End-of-life impact assessment performed by FORCE Technologyi for Ambu ® aScopeTM 4 broncho considers different scenarios for fate of materials from bronchoscopes depending on where products used/discarded. Same segregation relevant for materials and protective wear from cleaning and disinfection of the RBs. Fates described correspond to European market scenariosi	Ambu® aScopeTM 4 broncho gives credit of 6% energy when incinerated but adds extra 21% emission of CO2-equivalents. Ambu aScope 4 broncho: Net Impact - 23. Crediting from incineration - 1.4 (6%). Crediting from recycling - 4.3 (19%). Reuseable bronchoscope: Net Impact - 43.8. Crediting from incineration - 3.54 (8%). Crediting from recycling - 0 (0%) Using one set of protective wear per operation …
Reuseable equipment	Urology	Wombwell 2023	NA	NA	NA	NA	NA	NA	NA
Equipment type	Urology	Kemble 2023	NA	NA	NA	NA	NA	NA	NA
Equipment type	Urology	Stripple 2008	LCA: Impact assessment	Net energy use (MJ)	Net energy use (MJ)	NR	NR	Study focused on environmental impact of different plastic materials used in uncoated catheter. Evaluation and valuation of results performed both with a direct inventory data comparison, such as a comparison of energy use and formed emissions, and by following four impact assessment methods: 1. A comparison after classification and characterization in line with the environmental product declarat…	Newly developed material has a lower energy use than existing materials, regardless of the gain in crude oil use, probably due to high use of low complex, bulk plastics, even if the new plastic material is a highly advanced and developed material. The new material also has a low density, reducing amount of material used in product, contributing to better environmental performance. Energy resource…
Equipment type	Urology	Stripple 2008	LCA: Impact assessment	Total Nox emissions (kg)	Total Nox emissions (kg)	NR	NR	Study focused on environmental impact of different plastic materials used in uncoated catheter. Evaluation and valuation of results performed both with a direct inventory data comparison, such as a comparison of energy use and formed emissions, and by following four impact assessment methods: 1. A comparison after classification and characterization in line with the environmental product declarat…	NOx and SO2 emissions follow the same emissions pattern as for CO2
Equipment type	Urology	Stripple 2008	LCA: Impact assessment	Total SO2 emissions (kg)	Total SO2 emissions (kg)	NR	NR	Study focused on environmental impact of different plastic materials used in uncoated catheter. Evaluation and valuation of results performed both with a direct inventory data comparison, such as a comparison of energy use and formed emissions, and by following four impact assessment methods: 1. A comparison after classification and characterization in line with the environmental product declarat…	NOx and SO2 emissions follow the same emissions pattern as for CO2
Equipment type	Urology	Stripple 2008	Impact assessment EPD	Energy resources: non renewable (%)	Energy resources: non renewable	NR	NR	A comparison after classification and characterization in line with the environmental product declaration (EPD) system.j Results scaled so sum of each impact category is 100%. Results indicate relative contribution (%) to an impact category for the plastic materials compared to the total impact of the PVC, TPU and polyolefin-based elastomer catheters	Polyolefin catheter: 29, PVC catheter: 31, TPU catheter:40
Equipment type	Urology	Stripple 2008	Impact assessment EPD	Energy resources (%): renewable	Energy resources: renewable	NR	NR	A comparison after classification and characterization in line with the environmental product declaration (EPD) system.j Results scaled so sum of each impact category is 100%. Results indicate relative contribution (%) to an impact category for the plastic materials compared to the total impact of the PVC, TPU and polyolefin-based elastomer catheters	Polyolefin catheter: 25 PVC catheter: 34,TPU catheter: 41
Equipment type	Urology	Stripple 2008	Impact assessment EPD	Global warming potential (%)	Global warming potential	NR	NR	A comparison after classification and characterization in line with the environmental product declaration (EPD) system.j Results scaled so sum of each impact category is 100%. Results indicate relative contribution (%) to an impact category for the plastic materials compared to the total impact of the PVC, TPU and polyolefin-based elastomer catheters	New material lower impact than PVC in all categories except global warming, eutrophication and photochemical ozone. Polyolefin catheter: 34, PVC catheter: 28, TPU catheter: 38
Equipment type	Urology	Stripple 2008	Impact assessment EPD	Eutorphication potential (%)	Eutorphication potential	NR	NR	A comparison after classification and characterization in line with the environmental product declaration (EPD) system.j Results scaled so sum of each impact category is 100%. Results indicate relative contribution (%) to an impact category for the plastic materials compared to the total impact of the PVC, TPU and polyolefin-based elastomer catheters	New material lower impact than PVC in all categories except global warming, eutrophication and photochemical ozone. TPU’s high eutrophication potential is caused by the polyure_x0002_thane material’s nitrogen content. Polyolefin catheter:12, PVC catheter: 5, TPU catheter: 83
Equipment type	Urology	Stripple 2008	Impact assessment EPD	Acidifying potential (%)	Acidifying potential	NR	NR	A comparison after classification and characterization in line with the environmental product declaration (EPD) system.j Results scaled so sum of each impact category is 100%. Results indicate relative contribution (%) to an impact category for the plastic materials compared to the total impact of the PVC, TPU and polyolefin-based elastomer catheters	The increased acidifying potential for PVC can be explained by HCl emissions to water caused by landfilling of PVC. Polyolefin catheter: 2, PVC catheter: 91, TPU catheter: 7
Equipment type	Urology	Stripple 2008	Impact assessment EPD	Photochemical ozone POCP (%)	Photochemical ozone POCP	NR	NR	A comparison after classification and characterization in line with the environmental product declaration (EPD) system.j Results scaled so sum of each impact category is 100%. Results indicate relative contribution (%) to an impact category for the plastic materials compared to the total impact of the PVC, TPU and polyolefin-based elastomer catheters	New material lower impact than PVC in all categories except global warming, eutrophication and photochemical ozone. Polyolefin catheter: 35, PVC catheter: 29, TPU catheter: 36
Equipment type	Urology	Stripple 2008	Impact assessment EPD	Ozone deption potential ODP 20 (%)	Ozone deption potential ODP 21	NR	NR	A comparison after classification and characterization in line with the environmental product declaration (EPD) system.j Results scaled so sum of each impact category is 100%. Results indicate relative contribution (%) to an impact category for the plastic materials compared to the total impact of the PVC, TPU and polyolefin-based elastomer catheters	Higher ODP level of PVC caused by the use of CFC/HCFC in PVC polymer production. Polyolefin catheter: 19 PVC catheter: 51, TPU catheter 30
Equipment type	Urology	Stripple 2008	Impact assessment Eco-indicator 99 hierarchist version without normalization and weighting	Climate change	Climate change	NR	NR	Results showing the plastic materials’ relative contribution to an impact category, compared to the total impact of PVC, TPU and poly_x0002_olefin-based elastomer catheters, using the Eco-indicator 99 hierarchist version without normalization and weighting. Gains from using waste heat energy are included in the results	Polyolefin catheter: 34, PVC catheter: 28, TPU catheter 38
Equipment type	Urology	Stripple 2008	Impact assessment Eco-indicator 99 hierarchist version without normalization and weighting	Ozone layer depletion	Ozone layer depletion	NR	NR	Results showing the plastic materials’ relative contribution to an impact category, compared to the total impact of PVC, TPU and poly_x0002_olefin-based elastomer catheters, using the Eco-indicator 99 hierarchist version without normalization and weighting. Gains from using waste heat energy are included in the results	Polyolefin catheter: 19 PVC catheter: 51, TPU catheter 30
Equipment type	Urology	Stripple 2008	Impact assessment Eco-indicator 99 hierarchist version without normalization and weighting	Carcinogenic substances	Carcinogenic substances	NR	NR	Results showing the plastic materials’ relative contribution to an impact category, compared to the total impact of PVC, TPU and poly_x0002_olefin-based elastomer catheters, using the Eco-indicator 99 hierarchist version without normalization and weighting. Gains from using waste heat energy are included in the results	Polyolefin catheter: 12 PVC catheter: 14, TPU catheter 74
Equipment type	Urology	Stripple 2008	Impact assessment Eco-indicator 99 hierarchist version without normalization and weighting	Respiratory substances (org)	Respiratory substances (org)	NR	NR	Results showing the plastic materials’ relative contribution to an impact category, compared to the total impact of PVC, TPU and poly_x0002_olefin-based elastomer catheters, using the Eco-indicator 99 hierarchist version without normalization and weighting. Gains from using waste heat energy are included in the results	Polyolefin catheter: 35, PVC catheter: 27, TPU catheter 36
Equipment type	Urology	Stripple 2008	Impact assessment Eco-indicator 99 hierarchist version without normalization and weighting	Respiratory substances (inorg)	Respiratory substances (inorg	NR	NR	Results showing the plastic materials’ relative contribution to an impact category, compared to the total impact of PVC, TPU and poly_x0002_olefin-based elastomer catheters, using the Eco-indicator 99 hierarchist version without normalization and weighting. Gains from using waste heat energy are included in the results	Polyolefin catheter: 13, PVC catheter: 26 , TPU catheter 61
Equipment type	Urology	Stripple 2008	Impact assessment Eco-indicator 99 hierarchist version without normalization and weighting	Ecotoxic emissions	Ecotoxic emissions	NR	NR	Results showing the plastic materials’ relative contribution to an impact category, compared to the total impact of PVC, TPU and poly_x0002_olefin-based elastomer catheters, using the Eco-indicator 99 hierarchist version without normalization and weighting. Gains from using waste heat energy are included in the results	Polyolefin catheter: 38 PVC catheter: 33 , TPU catheter 29
Equipment type	Urology	Stripple 2008	Impact assessment Eco-indicator 99 hierarchist version without normalization and weighting	Extraction of minerals	Extraction of minerals	NR	NR	Results showing the plastic materials’ relative contribution to an impact category, compared to the total impact of PVC, TPU and poly_x0002_olefin-based elastomer catheters, using the Eco-indicator 99 hierarchist version without normalization and weighting. Gains from using waste heat energy are included in the results	Polyolefin catheter: 34 PVC catheter: 34, TPU catheter 22
Equipment type	Urology	Stripple 2008	Impact assessment Eco-indicator 99 hierarchist version without normalization and weighting	Extraction of fossil fuels	Extraction of fossil fuels	NR	NR	Results showing the plastic materials’ relative contribution to an impact category, compared to the total impact of PVC, TPU and poly_x0002_olefin-based elastomer catheters, using the Eco-indicator 99 hierarchist version without normalization and weighting. Gains from using waste heat energy are included in the results	If the standard normalization and weighting factors are applied to Eco-indicator 99, category ‘‘Extraction of fossil fuels’’ dominates environmental impact, even if climate change category plays significant role. This will favour materials with low energy use, such as the new polyolefin-based elastomer and PVC plastics. Polyolefin catheter: 30 PVC catheter: 31, TPU catheter 39
Equipment type	Urology	Stripple 2008	Impact assessment Eco-indicator 99 hierarchist version without normalization and weighting	Acidification and Eutorphication	Acidification and Eutorphication	NR	NR	Results showing the plastic materials’ relative contribution to an impact category, compared to the total impact of PVC, TPU and poly_x0002_olefin-based elastomer catheters, using the Eco-indicator 99 hierarchist version without normalization and weighting. Gains from using waste heat energy are included in the results	Polyolefin catheter: 17 PVC catheter: 28, TPU catheter 55
Equipment type	Urology	Stripple 2008	Impact assessment Eco-indicator 99 hierarchist version after characterization and normalization	Climate change	Climate change	NR	NR	Results after characterization and normalization using the Eco-indicator 99 hierarchist version. Gains from using wasteheat energy included in the results. Reference provided for normalisation and weighting methods used.l Weighting method used based on the panel pro_x0002_cedure with the following weighting factors: human health 40%, ecosystem quality 40% and resource use 20%	Polyolefin catheter: 0.00155, PVC catheter: 0.00128, TPU catheter 0.00173
Equipment type	Urology	Stripple 2008	Impact assessment Eco-indicator 99 hierarchist version after characterization and normalization	Ozone layer depletion	Ozone layer depletion	NR	NR	Results after characterization and normalization using the Eco-indicator 99 hierarchist version. Gains from using wasteheat energy included in the results. Reference provided for normalisation and weighting methods used.k Weighting method used based on the panel pro_x0002_cedure with the following weighting factors: human health 40%, ecosystem quality 40% and resource use 20%	Polyolefin catheter: 2.53e-006 PVC catheter:6.83e-006 , TPU catheter 4.08E-006
Equipment type	Urology	Stripple 2008	Impact assessment Eco-indicator 99 hierarchist version after characterization and normalization	Carcinogenic substances	Carcinogenic substances	NR	NR	Results after characterization and normalization using the Eco-indicator 99 hierarchist version. Gains from using wasteheat energy included in the results. Reference provided for normalisation and weighting methods used.k Weighting method used based on the panel pro_x0002_cedure with the following weighting factors: human health 40%, ecosystem quality 40% and resource use 20%	Polyolefin catheter: 0.000146 PVC catheter: 0.000171, TPU catheter 0.000938
Equipment type	Urology	Stripple 2008	Impact assessment Eco-indicator 99 hierarchist version after characterization and normalization	Respiratory substances (org)	Respiratory substances (org)	NR	NR	Results after characterization and normalization using the Eco-indicator 99 hierarchist version. Gains from using wasteheat energy included in the results. Reference provided for normalisation and weighting methods used.k Weighting method used based on the panel pro_x0002_cedure with the following weighting factors: human health 40%, ecosystem quality 40% and resource use 20%	Polyolefin catheter: 5.17E-006, PVC catheter: 4.15E-006 , TPU catheter 5.34E-006
Equipment type	Urology	Stripple 2008	Impact assessment Eco-indicator 99 hierarchist version after characterization and normalization	Respiratory substances (inorg)	Respiratory substances (inorg	NR	NR	Results after characterization and normalization using the Eco-indicator 99 hierarchist version. Gains from using wasteheat energy included in the results. Reference provided for normalisation and weighting methods used.k Weighting method used based on the panel pro_x0002_cedure with the following weighting factors: human health 40%, ecosystem quality 40% and resource use 20%	Polyolefin catheter: 0.000266 PVC catheter: 0.00051 , TPU catheter 0.0012
Equipment type	Urology	Stripple 2008	Impact assessment Eco-indicator 99 hierarchist version after characterization and normalization	Ecotoxic emissions	Ecotoxic emissions	NR	NR	Results after characterization and normalization using the Eco-indicator 99 hierarchist version. Gains from using wasteheat energy included in the results. Reference provided for normalisation and weighting methods used.k Weighting method used based on the panel pro_x0002_cedure with the following weighting factors: human health 40%, ecosystem quality 40% and resource use 20%	Polyolefin catheter: 4.53E-005 PVC catheter: 3.84E-005, TPU catheter 3.30E-005
Equipment type	Urology	Stripple 2008	Impact assessment Eco-indicator 99 hierarchist version after characterization and normalization	Extraction of minerals	Extraction of minerals	NR	NR	Results after characterization and normalization using the Eco-indicator 99 hierarchist version. Gains from using wasteheat energy included in the results. Reference provided for normalisation and weighting methods used.k Weighting method used based on the panel pro_x0002_cedure with the following weighting factors: human health 40%, ecosystem quality 40% and resource use 20%	Polyolefin catheter: 4.94E-005 PVC catheter: 4.99E-005, TPU catheter 4.75E-005
Equipment type	Urology	Stripple 2008	Impact assessment Eco-indicator 99 hierarchist version after characterization and normalization	Extraction of fossil fuels	Extraction of fossil fuels	NR	NR	Results after characterization and normalization using the Eco-indicator 99 hierarchist version. Gains from using wasteheat energy included in the results. Reference provided for normalisation and weighting methods used.k Weighting method used based on the panel pro_x0002_cedure with the following weighting factors: human health 40%, ecosystem quality 40% and resource use 20%	Polyolefin catheter: 0.00907 PVC catheter: 0.00918, TPU catheter 0.0117
Equipment type	Urology	Stripple 2008	Impact assessment Eco-indicator 99 hierarchist version after characterization and normalization	Acidification and Eutrophication	Acidification and Eutorphication	NR	NR	Results after characterization and normalization using the Eco-indicator 99 hierarchist version. Gains from using wasteheat energy included in the results. Reference provided for normalisation and weighting methods used.k Weighting method used based on the panel pro_x0002_cedure with the following weighting factors: human health 40%, ecosystem quality 40% and resource use 20%	Polyolefin catheter: 4.19E-005 PVC catheter: 6.87E-005, TPU catheter 0.000132
Equipment type	Urology	Stripple 2008	Impact assessment Eco-indicator 99 hierarchist version after characterization , normalization and weighting	Climate change	Climate change	NR	NR	Results after characterization and normalization using the Eco-indicator 99 hierarchist version. Gains from using wasteheat energy included in the results. Reference provided for normalisation and weighting methods used.k Weighting method used based on the panel pro_x0002_cedure with the following weighting factors: human health 40%, ecosystem quality 40% and resource use 20%	Polyolefin catheter: 0.62, PVC catheter: 0.512, TPU catheter 0.692
Equipment type	Urology	Stripple 2008	Impact assessment Eco-indicator 99 hierarchist version after characterization , normalization and weighting	Ozone layer depletion	Ozone layer depletion	NR	NR	Results after characterization and normalization using the Eco-indicator 99 hierarchist version. Gains from using wasteheat energy included in the results. Reference provided for normalisation and weighting methods used.k Weighting method used based on the panel pro_x0002_cedure with the following weighting factors: human health 40%, ecosystem quality 40% and resource use 20%	Polyolefin catheter: 0.00101 PVC catheter: 0.00273, TPU catheter 0.00163
Equipment type	Urology	Stripple 2008	Impact assessment Eco-indicator 99 hierarchist version after characterization , normalization and weighting	Carcinogenic substances	Carcinogenic substances	NR	NR	Results after characterization and normalization using the Eco-indicator 99 hierarchist version. Gains from using wasteheat energy included in the results. Reference provided for normalisation and weighting methods used.k Weighting method used based on the panel pro_x0002_cedure with the following weighting factors: human health 40%, ecosystem quality 40% and resource use 20%	Polyolefin catheter: 0.0582 PVC catheter: 0.0684, TPU catheter 0.375
Equipment type	Urology	Stripple 2008	Impact assessment Eco-indicator 99 hierarchist version after characterization , normalization and weighting	Respiratory substances (org)	Respiratory substances (org)	NR	NR	Results after characterization and normalization using the Eco-indicator 99 hierarchist version. Gains from using wasteheat energy included in the results. Reference provided for normalisation and weighting methods used.k Weighting method used based on the panel pro_x0002_cedure with the following weighting factors: human health 40%, ecosystem quality 40% and resource use 20%	Polyolefin catheter: 0.00207, PVC catheter: 0.00166, TPU catheter 0.00214
Equipment type	Urology	Stripple 2008	Impact assessment Eco-indicator 99 hierarchist version after characterization , normalization and weighting	Respiratory substances (inorg	Respiratory substances (inorg	NR	NR	Results after characterization and normalization using the Eco-indicator 99 hierarchist version. Gains from using wasteheat energy included in the results. Reference provided for normalisation and weighting methods used.k Weighting method used based on the panel pro_x0002_cedure with the following weighting factors: human health 40%, ecosystem quality 40% and resource use 20%	Polyolefin catheter: 0.106 PVC catheter: 0.204 , TPU catheter 0.479
Equipment type	Urology	Stripple 2008	Impact assessment Eco-indicator 99 hierarchist version after characterization , normalization and weighting	Ecotoxic emissions	Ecotoxic emissions	NR	NR	Results after characterization and normalization using the Eco-indicator 99 hierarchist version. Gains from using wasteheat energy included in the results. Reference provided for normalisation and weighting methods used.k Weighting method used based on the panel pro_x0002_cedure with the following weighting factors: human health 40%, ecosystem quality 40% and resource use 20%	Polyolefin catheter: 0.0181 PVC catheter: 0.0154, TPU catheter 0.0136
Equipment type	Urology	Stripple 2008	Impact assessment Eco-indicator 99 hierarchist version after characterization , normalization and weighting	Extraction of minerals	Extraction of minerals	NR	NR	Results after characterization and normalization using the Eco-indicator 99 hierarchist version. Gains from using wasteheat energy included in the results. Reference provided for normalisation and weighting methods used.k Weighting method used based on the panel pro_x0002_cedure with the following weighting factors: human health 40%, ecosystem quality 40% and resource use 20%	Polyolefin catheter: 0.00987 PVC catheter: 0.00998, TPU catheter 0.00951
Equipment type	Urology	Stripple 2008	Impact assessment Eco-indicator 99 hierarchist version after characterization , normalization and weighting	Extraction of fossil fuels	Extraction of fossil fuels	NR	NR	Results after characterization and normalization using the Eco-indicator 99 hierarchist version. Gains from using wasteheat energy included in the results. Reference provided for normalisation and weighting methods used.k Weighting method used based on the panel pro_x0002_cedure with the following weighting factors: human health 40%, ecosystem quality 40% and resource use 20%	Polyolefin catheter: 1.81 PVC catheter: 1.84 TPU catheter 2.33
Equipment type	Urology	Stripple 2008	Impact assessment Eco-indicator 99 hierarchist version after characterization , normalization and weighting	Acidification and Eutrophication	Acidification and Eutorphication	NR	NR	Results after characterization and normalization using the Eco-indicator 99 hierarchist version. Gains from using wasteheat energy included in the results. Reference provided for normalisation and weighting methods used.k Weighting method used based on the panel pro_x0002_cedure with the following weighting factors: human health 40%, ecosystem quality 40% and resource use 20%	Polyolefin catheter: 0.0167 PVC catheter: 0.0275, TPU catheter 0.053
Equipment type	Urology	Stripple 2008	Impact assessment: CML 2	Abiotic depletion ADP	Abiotic depletion ADP	NR	NR	Normalization carried out from a Western European perspective.m No standard weighting method has been developed for the CML 2 method. Huppes G et al. developed weighting method that can be used with the CML 2 method.l This weighting method is based on a panel procedure developed in the Netherlands. Unfortunately, this weighting method does not include resource use. For this method to be applicabl…	Polyolefin catheter: 30 PVC catheter: 31, TPU Catheter: 39
Equipment type	Urology	Stripple 2008	Impact assessment: CML 2	Global warming GWP100	Global warming GWP101	NR	NR	Normalization carried out from a Western European perspective.m No standard weighting method has been developed for the CML 2 method. Huppes G et al. developed weighting method that can be used with the CML 2 method.l This weighting method is based on a panel procedure developed in the Netherlands. Unfortunately, this weighting method does not include resource use. For this method to be applicabl…	Polyolefin catheter: 24, PVC catheter: 28, TPU Catheter: 38
Equipment type	Urology	Stripple 2008	Impact assessment: CML 2	Ozone layer depletion	Ozone layer depletion	NR	NR	Normalization carried out from a Western European perspective.m No standard weighting method has been developed for the CML 2 method. Huppes G et al. developed weighting method that can be used with the CML 2 method.l This weighting method is based on a panel procedure developed in the Netherlands. Unfortunately, this weighting method does not include resource use. For this method to be applicabl…	Polyolefin catheter: 19, PVC catheter: 51, TPU Catheter: 30
Equipment type	Urology	Stripple 2008	Impact assessment: CML 2	Eutrophication EP	Eutrophication EP	NR	NR	Normalization carried out from a Western European perspective.m No standard weighting method has been developed for the CML 2 method. Huppes G et al. developed weighting method that can be used with the CML 2 method.l This weighting method is based on a panel procedure developed in the Netherlands. Unfortunately, this weighting method does not include resource use. For this method to be applicabl…	Polyolefin catheter: 12, PVC catheter: 5, TPU Catheter: 83
Equipment type	Urology	Stripple 2008	Impact assessment: CML 2	Acidification AP	Acidification AP	NR	NR	Normalization carried out from a Western European perspective.m No standard weighting method has been developed for the CML 2 method. Huppes G et al. developed weighting method that can be used with the CML 2 method.l This weighting method is based on a panel procedure developed in the Netherlands. Unfortunately, this weighting method does not include resource use. For this method to be applicabl…	Polyolefin catheter: 13, PVC catheter: 30, TPU Catheter: 57
Equipment type	Urology	Stripple 2008	Impact assessment: CML 2	Photochemical oxidation POCP	Photochemical oxidation POCP	NR	NR	Normalization carried out from a Western European perspective.m No standard weighting method has been developed for the CML 2 method. Huppes G et al. developed weighting method that can be used with the CML 2 method.l This weighting method is based on a panel procedure developed in the Netherlands. Unfortunately, this weighting method does not include resource use. For this method to be applicabl…	Polyolefin catheter: 33, PVC catheter: 30, TPU Catheter: 37
Equipment type	Urology	Stripple 2008	Impact assessment: CML 2	Human toxicity	Human toxicity	NR	NR	Normalization carried out from a Western European perspective.m No standard weighting method has been developed for the CML 2 method. Huppes G et al. developed weighting method that can be used with the CML 2 method.l This weighting method is based on a panel procedure developed in the Netherlands. Unfortunately, this weighting method does not include resource use. For this method to be applicabl…	Polyolefin catheter: 31, PVC catheter: 27, TPU Catheter: 42
Equipment type	Urology	Stripple 2008	Impact assessment: CML 2	Terrestrial ecotoxicity	Terrestrial ecotoxicity	NR	NR	Normalization carried out from a Western European perspective.m No standard weighting method has been developed for the CML 2 method. Huppes G et al. developed weighting method that can be used with the CML 2 method.l This weighting method is based on a panel procedure developed in the Netherlands. Unfortunately, this weighting method does not include resource use. For this method to be applicabl…	Polyolefin catheter: 42, PVC catheter: 16, TPU Catheter: 42
Equipment type	Urology	Stripple 2008	Impact assessment: CML 2	Marine aquatic ecotoxicity	Marine aquatic ecotoxicity	NR	NR	Normalization carried out from a Western European perspective.m No standard weighting method has been developed for the CML 2 method. Huppes G et al. developed weighting method that can be used with the CML 2 method.l This weighting method is based on a panel procedure developed in the Netherlands. Unfortunately, this weighting method does not include resource use. For this method to be applicabl…	Polyolefin catheter: 15, PVC catheter: 28, TPU Catheter: 57
Equipment type	Urology	Stripple 2008	Impact assessment: CML 2	Freshwater aquatic ecotoxicity	Freshwater aquatic ecotoxicity	NR	NR	Normalization carried out from a Western European perspective.m No standard weighting method has been developed for the CML 2 method. Huppes G et al. developed weighting method that can be used with the CML 2 method.l This weighting method is based on a panel procedure developed in the Netherlands. Unfortunately, this weighting method does not include resource use. For this method to be applicabl…	Polyolefin catheter: 19, PVC catheter: 56, TPU Catheter: 25
Equipment type	Urology	Stripple 2008	Impact assessment EPD	Overall summary environmental impact	Overall summary environmental impact	NR	NR	See LCIA methods	New material has low general environmental impact compared vs older materials+lowerimpact than TPU in all impact categories and lower impact than PVC in all categories except global warming, eutrophication and photochemical ozone. Increased acidifying potential for PVC attributable to HCl emissions to water caused by landfilling of PVC and higher ODP level caused by use of CFC/HCFC in PVC polymer…
Equipment type	Urology	Stripple 2008	Impact assessment Eco-indicator 99	Overall summary environmental impact	Overall summary environmental impact	NR	NR	See LCIA methods	Compared to TPU, new polyolefin-based elastomer shows lower environmental impact in all categories except ecotoxic emissions and extraction of minerals. Compared to PVC, polyolefin-based elastomer shows a lower impact in six of nine categories
Equipment type	Urology	Stripple 2008	Impact assessment CM2:	Overall summary environmental impact	Overall summary environmental impact	NR	NR	See LCIA methods	New material shows an overall low environmental impact. Compared to TPU, polyolefin-based elastomer has a lower or equivalent environmental impact in all impact categories. Compared to PVC, its impact is lower in five out of 10 impact categories
Equipment type	Urology	Stripple 2008	Impact asssessment EPS 2000, Eco-indicator 99 and CM 2 final score values	Overall summary environmental impact	Overall summary environmental impact	NR	NR	EPS 2000 methodm presents impact assessment result in a final score value. For the EPS method, based on an economic calculation, this is a normal presentation. The other impact assessment methods, based on natural science, are more difficult. Weighting results summarised into a final score for the Eco-indicator 99 and CML 2 methods. Gains from using waste heat energy shown separately.	Results show highest environmental impact for TPU catheter, while the polyolefin-based elastomer and the PVC catheters show almost equivalent environmental impact, with a small favour towards the PVC catheter. However, these final scores based on weighted values. ELU EPS 2000 method: Polyolefin catheter: 29.3, Polyolefin catheter gain: -2.73 PVC catheter: 28.3, PVC Catheter gain: -2.54, TPU Cathe…
aRodger J-M, Laumann Kjaer L, Pagoropoulos A. Life Cycle Costing: An Introduction. In: Hauschild MZ, Rosenbaum RK, Irving Olsen S, editors. Life Cycle Assessment Theory and Practice. Cham: Springer; 2018. p. 373–400; bJolliet O, Margni M, Charles R, Humbert S, Payet J, Rebitzer G, et al. IMPACT 2002+: A new life cycle impact assessment methodology. The International Journal of Life Cycle Assessme…

## Sheet: Setting LCA (n=3)
Intervention category	Specialty	Study	Method of data collection	Outcome measure Name (unit)	Outcome Measure Category	Rater: (Y/N)	Blinded	Method fo analysis	Summary of findings
		Author, date	(e.g. database review, survey)	(e.g. name of tool, questionnaire)	(e.g. patient satisfaction, clinical effectiveness, safety)	P=Patient, D=Doctor/clinician, R=Researcher, Z=Other (give details), NR=Not Reported		State name of analysis	Cut and paste from abstract and/or results section
Waste Management	Obstetrics	de Ridder 2022	HSMEA	Waste production (g)	Waste production (g)	Clinician	N	See methods tab	Waste reduciton of 600g (-22%)
Waste Management	Obstetrics	de Ridder 2022	Staff survey	Staff feedback	Staff satisfaction	Staff	NR	For every item, an average score of 3.5 was considered as positive fulfilment of the requirement. When a participant gave an item a score of 3 or lower, this was discussed with this participant to find out why this score was awarded and how this could be improved	For survey questions 1 (I think this tool to improve sustainability is easy to use), 2 (I think this tool is useful to improve sustainability), and 4 (The tool is systematic), the participants scored an average of more than 3.5 out of 5, which was interpreted as a sign of a positive fulfillment of the tool’s requirement. On the question of whether this tool was intuitive, respondents answered wit…
Equipment use	Radiology/ Radiotherapy	McAlister 2022	LCA	Active vs standby mode	Use/non use	NR	NR	Descriptive stats/Narratively described	All imaging devices spent more time in standby mode vs active mode (range 67% time in standby for MRI through to 99.6% for X-ray)
Equipment use	Radiology/ Radiotherapy	McAlister 2022	LCA	Treatment duration (min)	Time per scan	NR	NR	Descriptive stats/Narratively described	Mean examination time longest for MRI imaging: 27 min, followed by US: (20 min), CT (8.4 min) and CXR (1.5 min). MCXR’s time per scan was 6.9 min (included all time scanner moved between patients)
Equipment use	Radiology/ Radiotherapy	McAlister 2022	LCA	Energy use	Power consumption	NR	NR	ALCA power consumption:(total power divided by total time in given mode)	ALCA power consumption higher than both mean power consumption and CLCA power consumption due to high proportion of time spent in standby for all modalities. Whilst MRI scanner has highest mean power consumption/minute of operation in all modes (active and standby) due to its superconducting magnets needing to be constantly cooled to approximately -270°C by liquid helium, it had a lower attributi…
Recycling/ Waste management	GE	Lopez-Munoz 2023	LCA	Waste: incineration	Waste: incineration	NR	Ya	Distance from instrument tip to contact mark with the working channel calculated for gastroscope (125.90cm, 95% CI 125.54 to 126.26cm) and colonoscope (190.03cm, 95% CI 189.71 to 190.32cm). Green mark to split the non-contaminated part of the instrument established as 5 cm away from upper limit of the CI (131.26cm for gastroscope and 195.32cm for colonoscope). Descriptive statistics	Action allowed avoidance of high-temperature incineration of 60%–63% of endoscopy instruments weight
Waste Management	Opthamology	Winklmair 2023	Inventory analysis	NA	NA	NA	NA	NA	NA
aTo type of brand CI=Confidence Interval, CT=Computerised Tomography, CXR=Chest X-Ray, GE=Gastroenterology, ALCA=Atributional Life Cycle Assessment, CLCA=Consequential Life Cycle Assessment, LCA=Life Cycle Assessment, MRI=Magenetic Resonance Imaging, MCXR=Mobile Chest X-Ray, NA=Not Applicable, NR=Not Reported, Y=Yes

## Sheet: Care delivery (n=6)
Study	Method of data collection	Outcome measure Name (unit)	Outcome Measure Category	Rater: Blinded (Y/N)	Method fo analysis	Summary of findings
Author, date	(e.g. database review, survey)	(e.g. name of tool, questionnaire)	(e.g. patient satisfaction, clinical effectiveness, safety)	P=Patient, D=Doctor/clinician, R=Researcher, Z=Other (give details), NR=Not Reported	State name of analysis	Cut and paste from abstract and/or results section
Chuter 2023	Patient notes	Pre-treatment imaging (N)	Patient outcomes	NR: NR	Independent t-test	No sig. differences between pre-COVID and COVID groups for prostate (p = 0.29) or breast (p = 0.28) treatments despite increased PPE and reduction in fractionation schedules, likely due to large variation in patient travel distance and small sample
Chuter 2023	Direct measurement: power meters/loggers	Power consumption (kWh)	Energy savings	NR: NR	Independent t-test	No sig.differences between pre-COVID and during COVID patients for prostate (p=0.28) or breast (p=0.06). No sig. difference between energy usage of prostate and breast patients in pre-COVID group (p=0.13). Sig. difference for COVID group (p=0.00005), likely due to reduction in fractionation for breast between two groups as energy per fraction for prostate and breast both approx. 0.144 kWh/fraction
Chuter 2023	Patient notes or questionnaire	Patient travel (miles)	Patient travel saved	NR: NR	N in-person appointments attended/patient used to calculate total distance travelled. Department of Business, Energy, and Industrial Strategy conversion factor dataa used to convert distance into emissions, making assumption all patients travelled in ‘average’ fuel economy car. An additional larger analysis of patient travel also performed at Centre 1 using data from UK Computer Aided Theragnosti…	Centre 1 : mean distance travelled for a round trip/ fraction was 38.4 miles for 20 fraction prostate treatment and 51.0 miles for 5 fraction prostate treatment. Mean distance travelled-prostate patients: 767 miles and 255 miles over a full treatment course. Breast patients: Mean distance travelled for a round trip/fraction= 34.5 miles for 15 fraction treatments and 35.4 miles for 5 fraction trea…
Connor 2011a*1	NA	NA	NA	NA: NA	NA	NA
de Preux 2018 (based on Connor 2011a data)	Modelling	Cost-effectiveness (QALY)	Cost-effectiveness	NR: NR	Financial costs: based on cost model by Komenda et al.c Model provides sum of all component costs for first year of HD and maintenance in subsequent years and considers direct/indirect costs related to the treatment. One-time costs e.g. dialysis training, medications, professional reimbursement and emergency dialysis accounted for. Standard medical/nonmedical costs also included (eg transportatio…	Cost components: ICHD always more expensive than HHD, even when accounting for CO2eq, with/without uplift in year 1. HNHD always more expensive than ICHD and HHD (both including/ excluding price of carbon. Carbon value small compared to overall financial costs. Based on financial and carbon costs, HHD cheaper option (4h/3xwk). Considering difference in health benefits between different regimes+ca…
Fuschi 2023	NA	NA	NA	NA	NA	NA
Leapman 2023	NR	NR	NR	NR	NR	NR
Meiklejohn 2023	LCA impact category	GHG emissions (kgCO2-Eq)	GHG emissions	R (assumed): NA	Environmental impacts assessed by aggregating combined impacts from raw material extraction, production, usage, and disposal. All single-use equipment assumed to be disposed. Environmetal impacts from production of primary constituents of all items obtained from the Ecoinvent database.a EIO-LCA used for processes/products where primary constituents could not be identified and/or the corresponding…	Medications used for anesthesia contributed most to GHG emissions, regardless of surgery technique. Statistically significant difference in GHG emissions attributable to disposable surgical items among the three different tonsillectomy techniques (χ2ð2) = 9.4168, p = 0.009). Statistically significant difference (p < 0.05) observed between ME and cold technique, and between Coblation and cold tech…
Meiklejohn 2023	LCA impact category	Acidification (Moles of H+- Eq)	Acidification: Estimate of acidic activity in soils and water due to the release of sulfur dioxides and nitrogen oxides	R (assumed): NA	Environmental impacts assessed by aggregating combined impacts from raw material extraction, production, usage, and disposal. All single-use equipment assumed to be disposed. Environmetal impacts from production of primary constituents of all items obtained from the Ecoinvent database.a EIO-LCA used for processes/products where primary constituents could not be identified and/or the corresponding…	Anesthesia medications contributed most for all techniques. Cold technique demonstrated reduced environmental impact related to disposable surgical equipment (p < 0.05 for all comparisons with other techniques)
Meiklejohn 2023	LCA impact category	Ecotoxicity (kg 2,4-D-Eq)	Ecotoxicity: Estimate of the extent of damage to the environment due to the release of toxic chemicals such as pesticides, phosphates, and others	R (assumed): NA	Environmental impacts assessed by aggregating combined impacts from raw material extraction, production, usage, and disposal. All single-use equipment assumed to be disposed. Environmetal impacts from production of primary constituents of all items obtained from the Ecoinvent database.a EIO-LCA used for processes/products where primary constituents could not be identified and/or the corresponding…	Disposable anesthesia equipment contributed most to environmental harm in ecotoxicity category, regardless of technique. Environmental impacts from facilities processes were minimal in all categories save ecotoxicity. Disposable surgical equipement: no significant differences observed among three surgery types, though cold technique neared statistical significance for reduced impact compared to C…
Meiklejohn 2023	LCA impact category	Eutrophication air (kg N)	Eutrophication air: Estimate of ecosystem enrichment with nutrients due to the release of nitrogen-based compounds	R (assumed): NA	Environmental impacts assessed by aggregating combined impacts from raw material extraction, production, usage, and disposal. All single-use equipment assumed to be disposed. Environmetal impacts from production of primary constituents of all items obtained from the Ecoinvent database.a EIO-LCA used for processes/products where primary constituents could not be identified and/or the corresponding…	Anesthesia medications contributed most to eutrophication for all techniques. Statistical comparison of disposable surgical equipment: No significant difference observed between ME and Coblation technique for any impact category. Cold technique demonstrated reduced environmental impact related to disposable surgical equipment (p < 0.05 for all comparisons with other techniques)
Meiklejohn 2023	LCA impact category	Ozone depletion (kg CFC_x0002_11-Eq)	Ozone depletion: Estimate of chemicals released into the air that damage the ozone layer	R (assumed): NA	Environmental impacts assessed by aggregating combined impacts from raw material extraction, production, usage, and disposal. All single-use equipment assumed to be disposed. Environmetal impacts from production of primary constituents of all items obtained from the Ecoinvent database.a EIO-LCA used for processes/products where primary constituents could not be identified and/or the corresponding…	Anesthesia medication contributed most to ozone depletion for cold technique. Disposable surgical equipment contributed most to environmental harm in ozone depletion, for Coblation and ME. Statistical comparison of disposable surgical equipment: No significant difference observed between ME and Coblation technique for any impact category. Cold technique demonstrated reduced environmental impact r…
Meiklejohn 2023	LCA impact category	Carcinogen (kg benzene Eq)	Carcinogen: Estimate of release of cancer causing toxic substances into the environment	R (assumed): NA	Environmental impacts assessed by aggregating combined impacts from raw material extraction, production, usage, and disposal. All single-use equipment assumed to be disposed. Environmetal impacts from production of primary constituents of all items obtained from the Ecoinvent database.a EIO-LCA used for processes/products where primary constituents could not be identified and/or the corresponding…	Anesthesia medications contributed most to carcinogenic and non-carcinogenic toxic substance release for ME and cold technique. Disposable surgical equipment contributed most to environmental harm in the categories of carcinogenic for Coblation technique. Statistical comparison of disposable surgical equipment: No significant difference was observed between ME and Coblation technique for any impa…
Meiklejohn 2023	LCA impact category	Non_x0002_carcinogen (kg toluene Eq)	Non_x0002_carcinogen: Estimate of the release of non_x0002_cancer-causing toxic substances into the environment	R (assumed): NA	Environmental impacts assessed by aggregating combined impacts from raw material extraction, production, usage, and disposal. All single-use equipment assumed to be disposed. Environmetal impacts from production of primary constituents of all items obtained from the Ecoinvent database.a EIO-LCA used for processes/products where primary constituents could not be identified and/or the corresponding…	Anesthesia medications contributed most to carcinogenic and non-carcinogenic toxic substance release for ME and cold technique. Disposable surgical equipment contributed most to environmental harm in the categories of non-carcinogenic for Coblation technique. Statistical comparison of disposable surgical equipment: No significant difference observed between ME and Coblation technique for any impa…
Meiklejohn 2023	NR	Reuseable equipment	Reuseable equipment	R (assumed): NA	NA	Reusable instruments identical across all three techniques
Meiklejohn 2023	NR	Mean operating time (min)	Mean operating time	R (assumed): NA	Student’s t-test	30.8, 29.3, and 28.7 min for Coblation, ME and cold technique, respectively. No statistically significant difference (all p-values>0.297)
Meiklejohn 2023		Costs	Cost	R (assumed): NA	EIO-LCA used for processes/products where primary constituents could not be identified and/or corresponding unit production processes not available in Ecoinvent. Price paid by hospital for equipment and medications matched with quantity used in each procedure, this used to determine associated impact. Several North American Industry Classification Systems used for EIO-LCA e.g. 325412 Pharmaceutic…	Costs for cold, monopolar electrocautery, and Coblation techniques were: $472.51, $619.10, and $715.53 per surgery, respectively
Thiel 2015	Impact assessment: EIO-LACA/Process LCA	Impact category: Greenhouse Gas emissions	Impact category: Greenhouse Gas emissions	NR: NR	See LCA methods. Quantities of anesthesia and abdominal insuflation calculated from patient records	On average, anesthetic gases contributed to a third of greenhouse gas emissions of robotic and laparoscopic hysterectomies and two-thirds of abdominal and vaginal hysterectomies
Thiel 2015	Impact assessment: EIO-LACA/Process LCA	Impact category: Ozone depletion (kg CFC 11e/kg CFC-11 eq)	Impact category: Ozone depletion	NR: NR	Environmental impacts from the inputs and outputs of the four types of hysterectomy were calculated using TRACI 2.1 for both process LCA and EIO-LCA.d Unit conversion was necessary to match EIOLCA results in impact categories Acidification, Carcinogenics, NonCarcinogenics, and EcoToxicity with the process LCA results, as seen in the Supporting Information. Embodied energy, or summation of all ene…	Abdominal and vaginal hysterectomies show significantly smaller impacts than laparoscopic and robotic techniques. For abdominal and vaginal hysterectomy, anesthetic use contributed to 98% of ozone depletion potential
Thiel 2015	Impact assessment: EIO-LACA/Process LCA	Impact category: Smog (kg O3e)	Impact category: Smog	NR: NR	Environmental impacts from the inputs and outputs of the four types of hysterectomy were calculated using TRACI 2.1 for both process LCA and EIO-LCA.d Unit conversion was necessary to match EIOLCA results in impact categories Acidification, Carcinogenics, NonCarcinogenics, and EcoToxicity with the process LCA results, as seen in the Supporting Information. Embodied energy, or summation of all ene…	Reusable stainless steel instruments produce 8−25% of impacts for all hysterectomy types in the categories of smog, carcinogenic,noncarcinogenic, and ecotoxicity. Natural gas and electricity use from all hysterectomies accounts for about 40% of smog. significant overlap with laparoscopic, abdominal, and vaginal hysterectomies in the categories of smog, carcinogens, noncarcinogens, and ecotoxicity
Thiel 2015	Impact assessment: EIO-LACA/Process LCA	Impact category: acidification (kg SO2e/mol H+ eq)	Impact category: Acidification	NR: NR	Environmental impacts from the inputs and outputs of the four types of hysterectomy were calculated using TRACI 2.1 for both process LCA and EIO-LCA.d Unit conversion was necessary to match EIOLCA results in impact categories Acidification, Carcinogenics, NonCarcinogenics, and EcoToxicity with the process LCA results, as seen in the Supporting Information. Embodied energy, or summation of all ene…	Abdominal and vaginal hysterectomies show significantly smaller impacts than laparoscopic and robotic techniques in acidification category. Reuseable instruments: account for 7−12% of respiratory impacts, acidification potential, and embodied energy of abdominal and vaginal hysterectomies. Natural gas and electiricty use from all hystrectomies account for 15-40% of acidification for all hysterect…
Thiel 2015	Impact assessment: EIO-LACA/Process LCA	Impact category: Eutrophication (kg Ne/kg N eq)	Impact category: Eutrophication	NR: NR	Environmental impacts from the inputs and outputs of the four types of hysterectomy were calculated using TRACI 2.1 for both process LCA and EIO-LCA.d Unit conversion was necessary to match EIOLCA results in impact categories Acidification, Carcinogenics, NonCarcinogenics, and EcoToxicity with the process LCA results, as seen in the Supporting Information. Embodied energy, or summation of all ene…	Disposal of MSW to a landfill or to autoclave facility prior to landfilling accounts for over 40% of eutrophication and 8% of noncarcinogenic impacts for all hysterectomy types. Robotic highest impact.
Thiel 2015	Impact assessment: EIO-LACA/Process LCA	Impact category: Carcinogenics (kg benzene eq/CTUh)	Impact category: Carcinogenics	NR: NR	Environmental impacts from the inputs and outputs of the four types of hysterectomy were calculated using TRACI 2.1 for both process LCA and EIO-LCA.d Unit conversion was necessary to match EIOLCA results in impact categories Acidification, Carcinogenics, NonCarcinogenics, and EcoToxicity with the process LCA results, as seen in the Supporting Information. Embodied energy, or summation of all ene…	Reusable stainless steel instruments produce 8−25% of impacts for all hysterectomy types in the categories of smog, carcinogenic, non-carcinogenic, and ecotoxicity. Significant overlap with laparoscopic, abdominal, and vaginal hysterectomies in the categories of smog, carcinogens, noncarcinogens, and ecotoxicity
Thiel 2015	Impact assessment: EIO-LACA/Process LCA	Impact category: Non-carcinogenics (kg toluene eq/CTUh)	Impact category: Non-carcinogenics	NR: NR	Environmental impacts from the inputs and outputs of the four types of hysterectomy were calculated using TRACI 2.1 for both process LCA and EIO-LCA.d Unit conversion was necessary to match EIOLCA results in impact categories Acidification, Carcinogenics, NonCarcinogenics, and EcoToxicity with the process LCA results, as seen in the Supporting Information. Embodied energy, or summation of all ene…	Disposal of MSW to a landfill or to autoclave facility prior to landfilling accounts for 8% of noncarcinogenic impacts for all hysterectomy types. Reusable stainless steel instruments produce 8−25% of impacts for all hysterectomy types in the categories of smog, carcinogenic, noncarcinogenic, and ecotoxicity. Natural gas and electricity use from all hysterectomies accounts for 6-10% for noncarcin…
Thiel 2015	Impact assessment: EIO-LACA/Process LCA	Impact category: Respiratory effects (kg PM10e/kg PM10 eq)	Impact category: Respiratory effects	NR: NR	Environmental impacts from the inputs and outputs of the four types of hysterectomy were calculated using TRACI 2.1 for both process LCA and EIO-LCA.d Unit conversion was necessary to match EIOLCA results in impact categories Acidification, Carcinogenics, NonCarcinogenics, and EcoToxicity with the process LCA results, as seen in the Supporting Information. Embodied energy, or summation of all ene…	Abdominal and vaginal hysterectomies show significantly smaller impacts than laparoscopic and robotic techniques respiratory category. Reuseable instruments: account for 7−12% of respiratory impacts, acidification potential, and embodied energy of abdominal and vaginal hysterectomies
Thiel 2015	Impact assessment: EIO-LACA/Process LCA	Impact category: Ecotoxicity (kg 2,4D/CTUe)	Impact category: Ecotoxicity	NR: NR	Environmental impacts from the inputs and outputs of the four types of hysterectomy were calculated using TRACI 2.1 for both process LCA and EIO-LCA.d Unit conversion was necessary to match EIOLCA results in impact categories Acidification, Carcinogenics, NonCarcinogenics, and EcoToxicity with the process LCA results, as seen in the Supporting Information. Embodied energy, or summation of all ene…	Cotton production has the largest footprint of all disposable materials, especially in toxicity and human health categories, despite cotton products making up less than 5% by weight of municipal solid waste streams. Reusable stainless steel instruments produce...8−25% of impacts for all hysterectomy types in the categories of smog, carcinogenic, noncarcinogenic, and ecotoxicity. Significant overl…
Thiel 2015	Impact assessment: EIO-LACA/Process LCA	Impact category: Energy (MJ/MJ)	Impact category: Energy (MJ/MJ)	NR: NR	Environmental impacts from the inputs and outputs of the four types of hysterectomy were calculated using TRACI 2.1 for both process LCA and EIO-LCA.d Unit conversion was necessary to match EIOLCA results in impact categories Acidification, Carcinogenics, NonCarcinogenics, and EcoToxicity with the process LCA results, as seen in the Supporting Information. Embodied energy, or summation of all ene…	Abdominal and vaginal hysterectomies show significantly smaller impacts than laparoscopic and robotic techniques in cumulative energy demand. Reuseable instruments: account for 7−12% of respiratory impacts, acidification potential, and embodied energy of abdominal and vaginal hysterectomies. Energy use contributes about 28% of cumulative energy demand in abdominal and vaginal hysterectomies, 9% f…
aWernet G et al. The ecoinvent database version 3 (part I): overview and methodology. Int J Life Cycle Assess. 2016;21(9):1218-1230. bRyan SM, Nielsen CJ. Global warming potential of inhaled anesthetics: application to clinical use. Anesth Analg. 2010;111(1):92-98. cWeber C, Matthews D, Venkatesh A, Costello C, Matthews H. The 2002 US benchmark version of the economic input-output life cycle asse…
aDepartment of Business, Energy and Industrial Strategy 2020-2021 https://assets. publishing.service.gov.uk/government/uploads/system/uploads/attachment_ data/file/891105/Conversion_Factors_2020_-_Condensed_set__for_most_users_.xlsx; bPrice G, van Herk M, Faivre-Finn C. Data mining in oncology: The UKCAT project and the practicalities of working with routine patient data. Clin Oncol 2017;29 (12):…

## Sheet: Multiple (n=2)
Study	Method of data collection	Outcome measure Name (unit)	Outcome Measure Category	Rater: Blinded (Y/N)	Method fo analysis	Summary of findings
Author, date	(e.g. database review, survey)	(e.g. name of tool, questionnaire)	(e.g. patient satisfaction, clinical effectiveness, safety)	P=Patient, D=Doctor/clinician, R=Researcher, Z=Other (give details), NR=Not Reported	State name of analysis	Cut and paste from abstract and/or results section
Rouviere 2022	LCA impact assesssment	Impact category: Occupied land (m2 year crop eq)	Impact category: Occupied land	Pharmacist: NR	Ecological impact evaluated using LCA method with SimaPro® v9.2.0.1 software. These results then summarized/classified in seven categories: global warming (climate change impact) (kg eq CO2), occupied land, human toxicity and environmental toxicity (aquatic and terrestrial ecosystems), depletion of mineral resources (non-renewable resources), depletion of fossil resources (non-renewable resources…	Annual gain across all 13 actions: 1071.3 m2 year crop eq (land occupation). Changing from single use to reusable laryngoscope blades had greatest impact on land occupation (58.5%). Gains from individual actions, Unit (%): Action 1 (n=22): 24.7 (23.1) , Action 2 (n=1200): 72.5 (6.8), Action 3 (n=16000): 2.2E-0.4, Action 4 (n=130): 0.27 , Action 5 (n=76500): 0.2, Action 6 (n=17 184): 626.3 (58.5),…
Rouviere 2022	LCA impact assesssment	Impact category: human toxicity (kilogram equivalent of 1,4-dichlorobenzene)	Impact category: human toxicity	Pharmacist: NR	Ecological impact evaluated using LCA method with SimaPro® v9.2.0.1 software. These results then summarized/classified in seven categories: global warming (climate change impact) (kg eq CO2), occupied land, human toxicity and environmental toxicity (aquatic and terrestrial ecosystems), depletion of mineral resources (non-renewable resources), depletion of fossil resources (non-renewable resources…	Annual gains across all 13 actions were: 156 tons of 1,4 DCB (human toxicity). Gains from individual actions, Unit (%): Action 1 (n=22): 1036.3 (0.7), Action 2 (n=1200): 339.8 (0.2), Action 3 (n=16000): 0.4e-0.1), Action 4 (n=130): 14.3, Action 5 (n=76500): 28, Action 6 (n=17 184):37447.1 (24.0), Action 7 (n=21000): 110962 (71.0), Action 8 (n=54): 14.2, Action 9 (n=8172): 0.2E-0.1, Action 10 (n=4…
Rouviere 2022	LCA impact assesssment	Impact category: environmental toxicity (aquatic and terrestrial ecosystems) (kg eq of 1,4-dichlorobenzene; kg eq 1,4-DCB)	Impact category: environmental toxicity (aquatic and terrestrial ecosystems)	Pharmacist: NR	Ecological impact evaluated using LCA method with SimaPro® v9.2.0.1 software. These results then summarized/classified in seven categories: global warming (climate change impact) (kg eq CO2), occupied land, human toxicity and environmental toxicity (aquatic and terrestrial ecosystems), depletion of mineral resources (non-renewable resources), depletion of fossil resources (non-renewable resources…	Annual savings amounted to 707 tons of 1,4 DCB, which is estimated quantity needed to cause death of all fish in 203 million m3 lake. Recyling ES wires (all surgical specialties) had greatest impact on environmental toxicity (65.8%). Gains from individual actions, Unit (%): Action 1 (n=22): 3826.5 (0.5), Action 2 (n=1200): 907 (0.1), Action 3 (n=16000): 0.2, Action 4 (n=130): 172.3, Action 5 (n=7…
Rouviere 2022	LCA impact assesssment	Impact category: Depletion of mineral resources (non-reneable resources) (kg of copper equivalent; kg eq Cu)	Impact category: Depletion of mineral resources (non-reneable resources) (kg of copper equivalent; kg eq Cu)	Pharmacist: NR	Ecological impact evaluated using LCA method with SimaPro® v9.2.0.1 software. These results then summarized/classified in seven categories: global warming (climate change impact) (kg eq CO2), occupied land, human toxicity and environmental toxicity (aquatic and terrestrial ecosystems), depletion of mineral resources (non-renewable resources), depletion of fossil resources (non-renewable resources…	Annaul gain: 610 kg eq Cu (mineral resources) Changing from single use to reusable laryngoscope blades had greatest impact on mineral resources (94.9%). Gains from individual actions, Unit (%): Action 1 (n=22): 1.6 (0.3), Action 2 (n=1200): 0.9 (0.3), Action 3 (n=16000): 0.2e-04, Action 4 (n=130): 0.9 (0.1), Action 5 (n=76500): 0.014, Action 6 (n=17 184): 579.3 (94.9), Action 7 (n=21000): 19 (3.1…
Rouviere 2022	LCA impact assesssment	Impact category: Depletion of fossil reources (non-renewable resources)(kg of oil equivalent; kg eq Oil)	Impact category: Depletion of fossil reources (non-renewable resources)(kg of oil equivalent; kg eq Oil)	Pharmacist: NR	Ecological impact evaluated using LCA method with SimaPro® v9.2.0.1 software. These results then summarized/classified in seven categories: global warming (climate change impact) (kg eq CO2), occupied land, human toxicity and environmental toxicity (aquatic and terrestrial ecosystems), depletion of mineral resources (non-renewable resources), depletion of fossil resources (non-renewable resources…	Annual gain across all actions: 8.9 tons eq Oil (fossil resources)Changing from single use to reusable laryngoscope blades had greatest impact on fossil resources. Gains from individual actions, Unit (%): Action 1 (n=22): 338.2, Action 2 (n=1200): 156.5, Action 3 (n=16000): 0.4e-0.1, Action 4 (n=130): 2, Action 5 (n=76500): 0.7, Action 6 (n=17 184):6601.6, Action 7 (n=21000): 721, Action 8 (n=54)…
Rouviere 2022	LCA impact assesssment	Impact category: Depletion of water resources (m3 of water)	Impact category: Depletion of water resources (m3 of water)	Pharmacist: NR	Ecological impact evaluated using LCA method with SimaPro® v9.2.0.1 software. These results then summarized/classified in seven categories: global warming (climate change impact) (kg eq CO2), occupied land, human toxicity and environmental toxicity (aquatic and terrestrial ecosystems), depletion of mineral resources (non-renewable resources), depletion of fossil resources (non-renewable resources…	Annaul gain across all actions: 551.3 m3 (water consumption). Action 7 had highest positive impact on water consumption. Gains from individual actions, Unit (%): Action 1 (n=22): 41.9, Action 2 (n=1200): 11.8, Action 3 (n=16000): 3.9E-0.4, Action 4 (n=130): 0.04, Action 5 (n=76500): -0.3e-0.1, Action 6 (n=17 184): 221.6, Action 7 (n=21000): 250, Action 8 (n=54): -1.1E-0.3, Action 9 (n=8172): 0.4e…
Rouviere 2022	LCA	Economic impact (Euro)	Economic impact (Euro)	Pharmacist: NR	Costs of each action estimated and before and after scenario costs compared using bottom-up micro-costing based on unitary costs from hospital perspective. This method identifies action-specific resource use and hospital-specific unit costs. Input data (quantity) provided by concerned teams. Costs (human, material and logistic resources, and waste)/unit calculated using 2020 data from hospital hu…	From hospital perspective, implementation of 13 actions generated annual gain of €3747.70 the first year. For following years, gains estimated at €5188.20 (Table 3). Actions 6 and 7 generated most benefits (€7787.40 and €5662.80), whereas actions 2 and 10 were most expensive for hospital (-€5623.40 and -€8236). Annually, profits were generated on three expense items: human resources (€5134.80), l…
Thiel 2018	NR	NR	NR	NR: NR	NR	NR
	CO2=Carbon Dioxide, Cu=Copper, LCA=Life Cycle Assessment, NR=Not reported
