# Supplementary material for: Effectiveness of Interventions to Reduce Carbon‐Emissions Within Secondary Healthcare: Systematic Review and Evidence and Gap Map
Source: Campbell Syst Rev. 2025 Dec 23;21(4):e70077. doi: 10.1002/cl2.70077 (PMC12723626; doi:10.1002/cl2.70077)
Supplement: Supplementary file 4 — NetZero Supp Materials 4 copy methods. [file CL2-21-e70077-s003.xlsx]

## Sheet: ALL
Study	Method of data collection	Outcome measure Name (unit)	Outcome Measure Category	Rater	Blinded	Method fo analysis	Summary of findings
Author, date	(e.g. database review, survey)	(e.g. name of tool, questionnaire)	(e.g. patient satisfaction, clinical effectiveness, safety)	P=Patient, D=Doctor/clinician, R=Researcher, Z=Other (give details), NR=Not Reported	Was rater blind to treatment group? (Y/N)	State name of analysis	Cut and paste from abstract and/or results section
Andrew 2020	Survey using REDCap	Patient satisfaction	Patient satisfaction	P	NR	Narratively described	95% of patients surveyed across the RMH telehealth service felt that they received the same standard of care as they would have in a face-to-face consultation
Andrew 2020	Survey using REDCap	Patient understanding	Patient understanding	P	NR	Narratively described	85% indicated that the telehealth appointment had helped them to better understand their condition
Andrew 2020	Distance from patient location to hospital (Google estimate)	Distance KM	Distance patient travel saved	NR	N	Narratively described	Telehealth potentially saved patients a total of 203,202 kilometres in travel distance (equivalent to five trips around the circumference of the world)
Andrew 2020	Google estimate (assumed)	Time (hours/days)	Time patient travel saved	NR	N	Narratively described	[Saved] 2771 hours (115 days) in car travel time
Andrew 2020	Google estimate (assumed)	Cost petrol (Australian $)	Patient costs saved	NR	N	Narratively described	[Saved] approximately AUD $31,048 in petrol costs
Arndt 2023	Survey	Patient satisfaction	Patient satisfaction	P or carer	N	Narratively described	A high percentage (84.3%) of the respondents were very satisfied or satisfied with the video consultation
Arndt 2023	Survey	Time (min/hr)	Time saved	P or carer	N	Narratively described	On average, a video consultation lasted about 30 min. Two thirds of the respondents said that they would spend more than 2 h at every visit in an outpatient clinic for a face-to-face-appointment
Arndt 2023	Survey	Feasibility/Accessibility	Feasibility/Accessibility for patient	P or carer	N	Narratively described	Half of the respondents (n = 22) who completed a video consultation were dependent on an escort
Asghari 2020	Modelling	Service costs	Service costs	NA	NA	See methods tab	For 4th example, the sharing policy enables a 25% saving in the total cost... the computational experiments demonstrate that the proposed model can be successfully used by the practitioners to stablish a transportation service in an item sharing business to guarantee the minimum transportation costs which motivate the individual owners further to involve and concurrently respect the increasing co…
Bendine 2020	Eco-reporting/ Integrated management system	Key performance Indicator: Power consumption (kWh/treatment)	Key performance Indicator: Power consumption (kWh/treatment)	NR	NR	Narratively summarised	Power consumption Between 2005 and 2007, the number of dialysis units in_x0002_creased from 19 to 29. The electricity data record was switched from yearly to monthly collection. During this period, the power consumption decreased slightly from 23.1 to 20.0 kWh/ treatment (Table 1), mainly due to improvements in data collec_x0002_tion from trained staff and improvements in data reliability from ad…
Benedine 2020	Eco-reporting/ Integrated management system	Key performance indicator: Water consumption (L/treatment)	Key performance indicator: Water consumption (L/treatment)	NR	NR	Narratively summarised	Water consumption Estimation of water consumption based on invoices or build_x0002_ing metres has been progressively replaced by real data in the eco-reporting since 2007. At that time, the average consumption was 701 L/treatment. However, between 2005 and 2018, the tar_x0002_gets for water consumption have declined from 415 L/treatment in 2005 to 369 L/treatment in 2010 and 326 L/treatment in 20…
Benedine 2020	Eco-reporting/ Integrated management system	Key performance indicator: Care-related waste (kg)	Key performance indicator: Care-related waste (kg)	NR	NR	Narratively summarised	The targets for care-related waste per treatment have decreased from 1.1 kg in 2005 to 1.0 kg in 2010 and 0.8 kg in 2015 (Table 1). Between 2005 and 2010, the average weight per treatment of care-related waste decreased from 1.8 to 1.6 kg. In 2010, an action plan at the country level was defined, including staff training and audits, leading to an additional decrease from 1.6 to 1.4 kg/treatment b…
Beswick 2016	NR	Time travel saved	Patient Travel time (h)	R (assumed)	NR	Travel time was based on average driving or flying time from remote locations to PAVA.	For the entire cohort of 21 telemedicine patients, >$19,000 was saved between patients and the VHA and 600 hours were spared on travel t
Beswick 2016	NR	Automobile travel distance saved	Patient travel distance saved	R (assumed)	NR	NR	Automobile traveldistance saved,miles- Fresno 8910; Albuquerque 25,248 ; Total 34,158
Beswick 2016	NR	Cost of travel and procedures ($)	Patient cost	R (assumed)	NR	based on the federal government’s reimburse_x0002_ment rate for travel14 and calculations by the VHA finance department when determining the cost of the fee based on specific procedures	For the entire cohort of 21 telemedicine patients, >$19,000 was saved between patients and the VHA
Beswick 2016	Electronic Medical Data	Time to referral to telemedicine (days)	Accessibility: Waiting time	R (assumed)	NR	Narratively described	Referral to telemedicine visit, all patients 18 (6–53) Referral to telemedicine visit, high-grade 8 (6–11) Referral to telemedicine visit, low-grade 28 (7–53) In person: mean time from initial referral to in-person evaluation was 21 days (range, 6–61 days),
Beswick 2016	Electronic Medical Data	Telemedicine to OR (days)	Accessibility: Waiting time	R (assumed)	NR	Narratively described	Telemedicine to OR, all patients requiring surgery 48 (11–101) Telemedicine to OR, low-grade patients requiring surgery 50 (42–101) Telemedicine to OR, high-grade patients requiring surgery 20 (11–30 In person: mean time from evaluation to surgery was 28 days (range, 0–55 days), a
Beswick 2016	Electronic Medical Data	Referral to OR (days)	Accessibility: Waiting time	R (assumed)	NR	Narratively described	Referral to OR, all patients requiring surgery 54 (17–108) Referral to OR, low-grade patients requiring surgery 72 (31–108) Referral to OR, high-grade patients requiring surgery 28 (17–36) In person: mean time from referral to surgery was 49 days (range, 22–83 days).
Betts 2022	Spreadsheet	Waste saved (n bottles)	Waste saved	NR	NR	We kept a spreadsheet to record the average number of bottles saved per day over a 2 week audit period, and extrapolated this to number of bottles recycled per year.	now recycling 135 bottles per week, which would have previously been sent to either domestic or clinical waste streams
Betts 2022	NR?	Waste saved (n letters sent)	Waste saved	NR	NR	We reviewed the number of CLO tests taken in a 3-month period.	we were sending out 119.1 letters per month. Following the change, 0 letters were sent with a 100% switch to the electronic system
Betts 2022	NR	Service costs (£)	Service costs (£)	NR	NR	We weighed an empty bottle to calculate the saving from a change to the waste disposal stream, using the carbon emissions factors for waste disposal from Rizan et al (2021) and Trust waste management financial data...We reviewed the number of CLO tests taken in a 3-month period. We gathered the weights and financial costs of the consumables and activity in this process including paper, envelopes,…	Bottle recycling: £129.82/year saved. Electronic CLO testing: £119.1/month, £1428.90/year
Betts 2022	NR	Clinical and health outcomes	Patrient care	NR	NR	NR	Recycling of bottles has no negative impact on patient care. Improved efficiency has reduced delays in reports being sent, which may lead to faster treatment and care for patients
Betts 2022	NR	Social sustainability	Staff awareness	NR	NR	NR	Increased staff awareness on simple sustainable actions they could make. Admin staff now have increased time for higher value and more engaging work.
Bird 2022	NR	Service costs (£)	Service costs (£)	NR	NR	Descriptive statistics	Our team had postal costings for both the old kit and the new kit. The old kit we sent out cost £13.20 for each lock box and 1st class packaging. The new kits used are smaller and more compact with a cost of £4.41 with a total saving of £8.79 per kit sent out...The old kits cost including postage cost £13.20, whereas the new kits cost £4.41 (3.83 + 58p per plastic container for blood tube). With …
Bird 2022	Interview	Social sustainability	Patient satisfaction	NR	NR	We conducted semi-structured telephone interviews with previous patients who have used both kits. Narrative summary	r telephone interviews with patients showed that the new postage kits are easier to use and more convenient to return. Some patients stated they had to pay for the blue lock boxes to be sent a couple of times out of their own money and described them as ‘expensive and seemed unnecessary’. While some patients had no preference for either kit, no negative feedback was received for the new kits.
Bird 2022	Interview	Social sustainability	Staff satisfaction	NR	NR	We also liaised with the Manchester renal transplant coordinators, as their service continues to use Safe Lock boxes, to inspire larger-scale change. Narrative summary	For staff, the old lock boxes were described as “fiddly and bulky” so organising and sending out the new tests via internal post has been easier and faster for staff in the renal transplant office. Dialysis staff stated they preferred the new smaller postage boxes as the blue boxes were ‘difficult to close properly
Bird 2022		Clinical and health outcomes	Clinical and health outcomes	NR	NR	NR	The patient health outcomes have not differed or been negatively impacted by using the new postal kits. Some patients have stated rather than driving in a car or using public transport to get their lock boxes to the post office they now walk to their nearest post box instead which potentially may have some indirect benefit of increased physical activity. There is a potential positive impact of th…
Bond 2009	Ordance Survey grid references	Patient travel saved (km)	Patient travel	NR	NR	Home address and clinic postcodes were converted into Ordnance Survey grid references and using these coordinates, the straight line distance between each person’s home address and the clinic attended and the straight line distance between each home address and the closest of the two hospitals were calculated. Straight line distances were increased by 20% to take account of the approximate ratio …	Of the women attending mobile units, 96% had a shorter journey than to the nearest hospital clinic, while 4% lived closer to a hospital than to the mobile clinic they attended. Table 1 shows that the average estimated distance to the clinic attended was 6.4 km, with a maximum of 97.6 km. Most distances were less than 10 km. There were 88 attendances at distances greater than 50 km, of which the m…
Burton 2022	Database	Cost to service (£)	Cost to service (£)	NR	NR	Theatre and clinic costing data for the 2 pathways was obtained from the Health Board financial advisors. Savings in Consultant and Registrar time due to procedures being conducted by ANPs was factored into our financial analysis	We calculated the financial cost of both pathways. Based on the assumption that 90% of cases previously carried out under GA can now be delivered under LA, we anticipate savings of £27,337 per year. Savings per procedure £250.80
Burton 2022	Patient survey	Social sustainability	Patient satisfaction	NR	NR	Narratively described	For patients: - No need for a GA - No need for a sick day or time off work post GA - Less travel to hospital - No delay to treatment due to lack of theatre time or cancellation For staff: - ANPs and junior staff members have been empowered to take on a new role, and have enjoyed this practical procedure and being able to treat patients with fractured nose independently - No need for cancellation …
Buttner 2021	Power meter	Energy consumption (kW h)	Energy consumption (kW h)	NR	NA	A descriptive statistical evaluation was performed with IBM SPSSStatistics 24 for Windows 10 (IBM Corp., Armonk, NY; USA). Energy consumption in standby mode is reduced about 53.8 % compared to a continuously running workstation (117.4 W when switched on vs 54.2 W in standby mode and 18.2 W when switched off; the average time until standby mode is enabled is 14 min). These measurements were the b…	Scenario 1: The workstations run 24/7 without standby mode of monitors. For this scenario, we calculated an annual consumption of 233,375.76 kW hScenario 2: The workstations are turned on during the 9 -h core working time 5 days and are then turned off. This scenario would reduce consumption by about 74.1 %–60421.95 kW h,. Scenario 3: All radiology workstations are switched on during the 9 -h cor…
Buttner 2021	Power meter	Service costs (Usd)	Service costs (Usd)	NR	NA	A descriptive statistical evaluation was performed with IBM SPSSStatistics 24 for Windows 10 (IBM Corp., Armonk, NY; USA).	For the total of 227 workstations running our department, we extrapo_x0002_lated a total consumption of 109,021.36 kW h/year before the energy briefing, causing energy costs of 37,241.7 USD. After briefing users to switch off the workstations after work, extrapolated consumption would be 102,871.7 kW h/year (see Fig. 2), resulting in a saving of 2100.7 USDyear (see Fig. 2), resulting in a saving …
Chambrin 2023	Database	Purchase desflurane (ml)	Purchase desflurane (ml)	NR	NR	See CE methods tab	After setting up sustainable anesthesia groups, purchase of desflurate started decreasing: slope significantly chaged (p<.01) and became significanlty negative from -0.13 (95% CI, -0.44 to 0.18) kg month-1 before this first intervetion to -5.76 (95% CI, -6.75 TO -4.77) KG MONTH-1 AFTER FIRST INTERVENTION. aFTER SPECIFIC INFORMATION CAMPAIGN, PURCHASE OF DESFLURANE KEPT DECREASING WITH STILL SIGNI…
Chambrin 2023	Database	Use desflurane (ml/procedure))	Use desflurane (ml/procedure))	NR	NR		Median (IQR) volume of desflurane used per general anesthesia was 16.5 (15.2-18.1) ml during first half of 2015, and 0.7 (0.3-0.8) ml during last 6 months of data collection period.
Chambrin 2023	Database	Purchase sevoflurane (ml)	Purchase sevoflurane (ml)	NR	NR	See CE methods tab	After setting up sustainable anesthesia groups, purchase of sevoflurane started decreasing: slope significantly chaged (p<.01) and became significantly positive from 0.43 (95% CI, -.00-0.86 to 0.18) kg month-1 before this first intervetion to 3.61 (95% CI 2.64 to 4.57) kg MONTH-1 AFTER FIRST INTERVENTION. aFTER SPECIFIC INFORMATION CAMPAIGN, PURCHASE OF sevoflurane kept increasing WITH STILL SIGN…
Chambrin 2023	Database	Use sevoflurane (ml/procedure)	Use sevoflurane (ml/procedure)	NR	NR		Median (IQR) volume of sevoflurane used per general anesthesia was 14.7 (13.4-15.7) ml during first half of 2015, and 20.5 (19.5-21.7) ml during last 6 months of data collection period.
Chambrin 2023	Database	Purchase propofol (g)	Purchase propofol (g)	NR	NR	See CE methods tab	Purchase of propofol already significantly increasing before first intervention by 12.69 (56.69-18.7) g.month-1, not significantly different from previous period (p=0.20). After second intervention, slope became nondifferent from zero and was not significantly different from previous period (p=.32)
Chambrin 2023	Database	Use propofol (g/procedure)	Use propofol (g/procedure)	NR	NR	See CE methods tab	Median (IQR) volume of propofol used per general anesthesia was 0.51 (0.48-0.53) g during first half of 2015, and 0.57 (0.55-0.59) g during last 6 months of data collection period.
Chambrin 2023	Database	Cost of using desflurane, sevoflurane, propofol (euro/month)	Service costs (euros/month)	NR	NR	Based on price in 2020	Cost relating to three drugs started decreasing after setting up sustainabile anesthesia groups: slope significantly changed (p<0.01) and became signficantly negative from 97.76 (-35.07 to 230.59) euros.month-1 to -529.21 (-840.71 to -217.72) euros.month-1 after this first intervention. After second intervention, slope became nondifferent from 0 and was not significantly different from previous p…
Chambrin 2023	Database	Cost of using desflurane, sevoflurane, propofol (euro/anaesthesia)	Service costs (euros/anesthesia)	NR	NR	Based on price in 2020	Median cost related to use of drugs was 11.7 (10.7-12.0) euros per general anesthesia use during first half of 2015 and 8.3 (7.8-8.5) euros during last 6 month of data collection period, corresponding to cost saving for hospices civils de Lyon of about 200000 euros (240000 USD)/year
Chan 2023	Surgeon product evaluation form	Patient/clinical outcome	Clinician satisfaction	Surgeon	N	Narratively described	The Ecopulse favoured well in the clinical trial period and was acceptable for most surgeons. Some of the advantages that were highlighted were that it was much quieter than the Pulsvac and hence made communication and training easier. One of the disadvantages is that once attached to the power tool it was heavier than the Pulsvac. In addition, with the power tool in use mechanical brushes could …
Chan 2023	Surgeon product evaluation form	Social sustainability		Surgeon	N	Narratively described	De Soutter estimates that using the Ecopulse will provide a 2.5x increase in storage space. This will help create valuable space in operating theatres stores. This is demonstrated in the comparison between Figure 1 and 2. This improved storage space allows for more room for other important orthopaedic instruments and will allow us to keep more sets on site and reduce our loan kit requirements. Th…
Chan 2023	Procurement department	Economic sustainability (£)	Cost effectiveness (£)	NR	N	Costings were provided by our procurement department. Unfortunately, due to Non-Disclosure Agreement exact figures were not available. Cost savings were calculated annually by estimating the procurement of 2,500 pulsatile lavage kits per year. This saving was based on using one pulse lavage system per operation and on 95% replacement of the current Pulsvac model	Based on a projected procurement of 2,500 pulse lavage kits per year and 95% use the Ecopulse saved an estimated £6,175 per year. Likely the cost saving comes from requiring less raw materials and a simpler manufacturing process.
Chen 2017	NA	NA	NA	NA	NA	NA	NA
Cheung 2023	nr	Unplanned visits to nursing clinic (%)	Patient safety	NR	NR	comparing the 2 FYs using Pearson’s x2 tests for the proportion of patients who required a RNC or ER visit for each treatment regimen. A Bonferroni correction was applied to account for multiple testing since 5 treatment regimens were assessed; thus, a P value of ≤ .01 was deemed to be statistically significant. The statistical analyses were conducted on Microsoft Excel (Microsoft Corporation, Re…	Comparing patients receiving a curative treatment intent in the 2019 to 2020 versus 2020 to 2021 FY, there was a signifi_x0002_cant decrease in the proportion of hypofractionated patients who needed RNC (39% vs 25%; P < .001; Fig. 2a) within 90 days of radiation therapy completion. no differences in the rate of patients treated palliatively with hypofractionation (RNC: P = .068, ER: P = .016) or …
Cheung 2023	nr	Unplanned emergency department	Patient safety	NR	NR	comparing the 2 FYs using Pearson’s x2 tests for the proportion of patients who required a RNC or ER visit for each treatment regimen. A Bonferroni correction was applied to account for multiple testing since 5 treatment regimens were assessed; thus, a P value of ≤ .01 was deemed to be statistically significant. The statistical analyses were conducted on Microsoft Excel (Microsoft Corporation, Re…	Comparing patients receiving a curative treatment intent in the 2019 to 2020 versus 2020 to 2021 FY, there was a signifi_x0002_cant decrease in the proportion of hypofractionated patients who neededER (6% vs 2%; P < .001; Fig. 2b) visits during and within 90 days of radiation therapy completion. no differences in the rate of patients treated palliatively with hypofractionation (RNC: P = .068, ER:…
Cheung 2023	Database	Patient distance saved (m)	Patient travel saved	NR	NR	Descriptive statistics	The total round-trip distance traveled by patients for all types of treatment and hospital visits was approximately 7,416,480km and 5,917,941 km in 2019 to 2020 FY and 2020 to 2021 FY, respectively.
Connor 2011b	Google maps	Patient travel saved (km)	Patient travel	NR	NR	Each patient’s return journey length was calculated from their postcode using Google Maps	Had these patients attended clinic, they would have travelled a total of 1180.10 km (mean 39.34 km, range 1.76–241.26 km), with only 64.74 km (5.8%) undertaken by public transport
Connor 2019	CT scan	Kidney stone characteristics (Size (mm)/location(renal, upper ureter, middle ureter, lower ureter))	Physical health	D	NR	Narratively described	Overall there were: 570 (56.5%) lower, 157 (15.6%) upper, 96 (9.5%) mid-ureteric and 163 (16.2%) renal calculi (Table 2). In 22 patients (2.2%), no calculus was identified on crosssectional imaging, but evidence of a recently passed calculuswas present. The mean (SD) stone size was 3.5 (2.3) mm
Connor 2019	Database	Time to treatment allocation	Time to treatment allocation	NR	NR	Narratively described	The median (interquartile range [IQR]) time to VC decision was 2 (1–5) days
Connor 2019	Database	Discharge destination	Discharge destination	NR	NR	Narratively described	In total, 347 patients (34.4%) were discharged directly from the VC (n = 164) or after a further VC encounter (n = 183; Fig. 1). A further 488 patients (48.4%) proceeded to an FTF clinic and 173 (17.2%) to surgical intervention
Connor 2019	Database	Type of surgery	Type of surgery	NR	NR	Narratively described	Surgical intervention included PCNL in 0.5% of patients (n = 5) and URS in 8.9% (n = 90; Table 3). ESWL was performed in 7.97% of patients (n = 78; Table 3.)
Connor 2019	Database	Repeat presentation/obstruction	Adverse events	NR	NR	Narratively described	Two patients (0.2%) experienced an adverse event during the 4- year study period (Clavien–Dindo grade III). One patient (0.1%) unfortunately did not meet VC referral criteria and was incorrectly referred. The patient was called to return for definitive intervention within 8 h after the referral was received, as a result of obstruction. A further patient (0.1%) presented to another local centre an…
Connor 2019	Database	Cost-Outcomes Analysis	Cost	R (assumed)	N	A cost–outcomes analysis was performed using the 2018–2019 NHS National Tariff workbook. The charge to the NHS Clinical Commissioning Group for an FTF clinic was £173 per new patient and £66 per follow-up patient [13]. The cost of a VC was set at £29 per patient [13], based on time to review the records and imaging, and for necessary communication (written/verbal)	The calculated direct cost of a VC was £29,232 with an FTF clinic opportunity cost of £174,384 (Table 3). This led to costsavings of £145,152 for the NHS Clinical Commissioning Group
Coombs 2016	Trial data Google map data	TARGIT trial data Distance miles/km	The shortest total journey distance, time and CO2 emissions from home to hospital to receive all the fractions of radiotherapy Distance patient travel saved	Authors	NR	Statistical analysis: Student t test with unequal variance as well as the non_x0002_parametric Wilcoxon rank-sum (Mann-Whitney) test	Overall, these 485 UK patients would have travelled 114 273 miles (183 905 km; TARGIT 21 681 (34 892 km) versus EBRT 92 591 (149 011 km)) for planning, consent and receiving radiotherapy as part of the TARGIT-A trial, with those in the TARGIT arm travelling considerably less than those in the EBRT arm (mean dis_x0002_tance driven in miles: TARGIT 87.1 (SE 19.1) versuEBRT 392.3 (SE 30.2), in kilom…
Coombs 2016	Google map data	Travel time (h)	Journey time (home to hospital)(h)	Authors	NR	Statistical analysis: Student t test with unequal variance as well as the non_x0002_parametric Wilcoxon rank-sum (Mann-Whitney) test	the mean time taken to travel for radiotherapy was 3.0 h (SE 0.53) for those randomised to TARGIT versus 14.0 h (SE 0.76) for EBRT, an average saving of 11 h (SE 0.92). The saving was longer for Dundee patients, at 14.2 h (SE 1.6). This does not include time spent in traffic jams, finding a parking space, waiting for the turn to receive the radiation dose, or actually receiv_x0002_ing the fractio…
Cooper 2022 (linked Cooper 2023)	NR	Patient compliance (%)	Patient adherence	NR	NR	(1) whether or not exercise was conducted 3 times. daily and (2) whether it was conducted at least 1 time daily. Narratively described/Descriptive statistics. Linear relationships between either range of motion or flexion and time, compliance, frequency of exercise, and pain were explored using a Pearson correlation analysis	rate of participant compliance with exercises using the device was 32.34% for thrice-daily compliance and 52.4% for once_x0002_daily compliance. Compliance (3 times per day and 1 time per day, respectively) was higher during the postoperative phase (41% and 62.1%) than during the preoperative phase (19.6% and 34.4%). Large variation in daily compliance was observed between participants, ranging f…
Cooper 2022 (linked Cooper 2023)	Joint school	Range of motion (degrees)	Patient physical functioning	NR	NR	Linear relationships between either range of motion or flexion and time, compliance, frequency of exercise, and pain were explored using a Pearson correlation analysis	Improved range of motion, and a positive correlation of range of motion with time, was observed during both the preoperative (p = 0.01; R2 = 0.215) and postoperative (p £ 0.01; R2 = 0.592) phases. The median range of motion was 63_x0001_ (IQR = 21_x0001_) in the first week post_x0002_surgery and increased to 109_x0001_ (IQR = 21_x0001_) in week 4 and further increased to 136_x0001_ (IQR = 16_x000…
Cooper 2022 (linked Cooper 2023)	Joint school?	Flexion	Patient physical functioning	NR	NR	Linear relationships between either range of motion or flexion and time, compliance, frequency of exercise, and pain were explored using a Pearson correlation analysis	Flexion followed a pattern similar to that of range of motion, increasing over time during preoperative rehabilita_x0002_tion (p = 0.01; R2 = 0.369) and postoperative rehabilitation (p = 0.01; R2 = 0.502). A positive correlation was observed between final-day postoperative flexion and frequency of per_x0002_forming exercises (p = 0.01; R2 = 0.282).
Cooper 2022 (linked Cooper 2023)	NR	Reduction face-to-face visits	Clinical resource	NR	NR	Narratively described/Descriptive statistics	We report a 35.7% reduction in face-to-face visits by assigning visits according to patient requirements using BPMpathway. In our study, only 81 visits (11 outpatient appoint_x0002_ments and 70 at-home physiotherapy visits) were required, reducing the median number of visits per participant from 6 to 4
Cooper 2022 (linked Cooper 2023)	Messages recorded	Utilisation of communication feature (n/%)	Accessibility	2 independent reviewers	NR	Narratively described/Descriptive statistics	A total of 212 messages were sent during the pilot study; 35 (16.5%) were sent preoperatively, and 177 (83.5%) were sent postoperatively. The majority of participants (76.2%; 16 of 21) utilized the communication feature to con_x0002_tact clinicians, accounting for 47.2% (100) of the 212 message
Cooper 2022 (linked Cooper 2023)	Messages recorded	Purpose of message	Clinical utility	2 independent reviewers	NR	Messages were read independently by 2 reviewers to generate a thematic code book. Each message was coded by 1 reviewer and separately confirmed by a second reviewer, and any disagreements were resolved by discussion. Discussion points were grouped into 7 categories: (1) practicality of rehabilitation and exercises, (2) pain/swelling, (3) progress, (4) technical queries about the device, (5) nudge…	Postoperatively, participants most fre_x0002_quently sent messages regarding progress (50% of the messages sent), technical questions (35.2%), and pain/swelling (30.7%). Clinicians primarily sent postoperative messages in response to participants on the topics of pain/swelling (21.3%), progress (39.3%), and technical questions (25.8%). The next most common reason that clinicians sent messages was…
Cooper 2022 (linked Cooper 2023)	Patient questionnaire	Patient feedback	Patient satisfaction	Patient	N	5-point scale for responses and were given the opportunity to provide free-text feedback. Narratively described/Descriptive statistics	Overall, 17 (81%) of the 21 participants completed the questionnaire. For 2 statements, “I liked using the range-of_x0002_motion sensor” and “Downloading the app was easy,” 1 par_x0002_ticipant did not provide feedback. Table III reports the full results. Respondents provided favorable feedback, with the majority replying that they “agree or strongly agree” with the statements: “I liked using the…
Cooper 2023	NR	Length of hospital stay (days)	Patient outcomes	NR	NR	presented as the mean and 95% confidence interval	mean LOS improving from 3.8 to 2.4 days. The majority of patients (14 of 21) were managed as day cases, with an average hospital LOS of 8.8 hours. Five patients were managed as short-stay cases, with an average hospital LOS of 36.3 hours, and 2 patients were managed as long-stay cases, with an average LOS of >72 hours. The median LOS was 9.6 hours (interquartile range, 26 hours), with a minimum a…
Cooper 2023	Modelling	Service cost saved (£)	Service cost saved (£)	NR	NR	The clinical parameters and costs utilized in the budget_x0002_impact model are described in Tables II and III. To test the robustness of the reported model, several parameters were sub_x0002_jected to univariate deterministic sensitivity analysis to determine the impact of variation in these parameters. Parameters were systematically varied between upper and lower bounds. Costs were varied by ±2…	n estimated total cost savings of £240,540 ($292,056)—even after accounting for a cost of £49,221 for the 218 remote sensors required.The univariate deterministic sensitivity analysis investigated the impact of individual parameters on the base-case savings (£240,540); the value that had the greatest influence on the total savings was the cost of the LOS, followed by the costs of surgeon outpatie…
Cooper 2023	NR	Complications (n)	Safety	NR	NR	Narratively described	No complications
Cooper 2023	NR	Range of motion (degrees)	Effectiveness	NR	NR	Narratively described	The median range of motion was 109_x0003_ (interquartile range, 21_x0003_) and 136_x0003_ (interquartile range, 16_x0003_) at 4 and 7 weeks postoperatively respectively_x0002_
Cooper 2023	NR	Patient feedback	Patient satisfaction	NR	NR	Narratively described	Patient feedback was excellent, with >94% of patients stating that they were more motivated to undertake their rehabilitation exercises because of the digital day-case pathway
Cooper 2023	NR	Face to face appointments required (N)	Efficacy??	NR	NR	Narratively described	Patients were seen face-to-face by a physiotherapist only if their progression or pain required additional attention. On average, patients attended 3.9 physiotherapy visits (range, 2 to 6 visits), including 3.3 community appointments and 0.5 group clinic appointment. Patients in the standard care pathway attend an average of 6.0 appointments. In addition to face-to_x0002_face physiotherapy appoin…
Cooper 2023	NR	Time spent on messaging (number messages)	Staff time	NR	NR	Narratively described	A total of 100 messages were sent to the care team from patients, and a total of 112 messages were sent to patients from the care team, with an average of 5.3 messages received per patient. Details of mes_x0002_saging have been reported previously8
Croghan 2021	Enquiry/AA route plannter/Google Maps	Patient cost saved (petrol, toll and parking costs)	Cost	D or R?	N	Narratively described/Descriptive statistics	Over the study timeframe, we estimated overall financial savings of £6,655 (€7,372); an average saving of £25.91 (€28.70) per rural-dwelling patient and of £6.05 (€6.70) per urban-dwelling patient.
Croghan 2021	Enquiry/AA route plannter/Google Maps	Distance M/KM	Distance patient travel saved	D or R?	N	Narratively described/Descriptive statistics	With the use of VCs, an overall reduction in round-trip distance travelled by patients of 31,038 miles (49,951km) over 3 months was observed, with a mean saving of 93.8 miles (151km) per rural-dwelling patient
Croghan 2021	Enquiry	Mode of travel	Mode of travel	D or R?	N	Narratively described/Descriptive statistics	Car travel was the usual mode of transport to the hospital reported by 71.4% of rural-dwelling patients and by 59.3% VCs of patients overall. U
Croghan 2021	Enquiry/AA route plannter/Google Maps	Time saved (h)	Patient time saved	D or R?	N	Narratively described/Descriptive statistics	Based on travel time, for car and public transport modes of travel, and averaging a 20-minute ‘wait to be seen’ in the clinic for each patient, we calculated a patient time saving of 1,257.8 hours overall, with a conservative mean time saving of 2 hours 40 minutes per rural-dwelling patient. The average rural-dwelling patient required two or three different modes of public transport (mean 2.34) t…
Croghan 2021	Database	Agreed management plan and/or discharge decision	Clinical effectiveness?	D or R?	N	Narratively described/Descriptive statistics	Management plan agreed upon: Y=240(98.4%), N=4(1.6%)
Croghan 2021	Database	Patient symptoms/diagnosis	Indication for virtual consultation/Physical Health	D or R?	N	Narratively described/Descriptive statistics	Elevated prostate-specific antigen 51 (20.4) Lower urinary tract symptoms 46 (18.4) Surveillance (uro-oncology) post treatment 41 (16.4) Urolithiasis 26 (10.4) Active surveillance prostate cancer 22 (8.8) Follow-up of diagnostic imaging 14 (5.6) Postoperative review 13 (5.2) Infection 12 (4.8) Haematuria follow-upa 8 (3.2) Other 11 (4.4
Croghan 2021	Database	Appointment type	Appointment type	D or R?	N	Narratively described/Descriptive statistics	New 14 (5.6) Return 236 (94.4)
Croghan 2021	Database	Patient contactable	Patient Attendance	D or R?	N	Narratively described/Descriptive statistics	Contactable 244 (97.6) Uncontactable 6 (2.45)
Cuhna Neves 2023	Audit	Waste production (kg)	Waste production (kg)	2 members endoscopy unit (physician)	NA	nto two different categories (landfill, RMW).7 Over this period, all waste bags were weighed at the end of the working day. The number of bags, their weight in kilograms and the total number of endoscopic procedures were registered in daily record sheets designed for the intended purpose. Additionally, on the first day of this stage, the waste bags generated by both a diagnostic upper endoscopy a…	After the 1-week intervention, a 4-week first postintervention phase of the study took place. During this period, 178 endo_x0002_scopic procedures (84 upper endoscopies and 94 colonoscopies) were performed, of which more than 70% were rendered under superficial sedation, approximately 20% under deep sedation with propofol, and the remaining were performed without seda_x0002_tion. A total 171.4kg …
Cuhna Neves 2023	Survey	Staff experience	Staff experience	Staff	NA	Narratively described	Concerning the four-question query designed to assess the impact of the study on the daily work of staff within the unit, a 100% response and completion rate was obtained. The entire team agreed that the study did not interfere with the daily work routine and was helpful in raising awareness about waste sorting within the unit. They also acknowledged that recycling waste allowed for more sustaina…
Cuhna Neves 2023	Audit/NR?	Service costs (euros)	Service costs (euros)	NR	NA	.Disposal of landfill and RMW cost was estimated to be 1€ per kg and 10€ per kg, respectively.11 These amounts were applied to calculate the overall economic burden of waste processing and disposal Descriptive data are described as absolute (n) and relative frequencies (%) for categorical variables. Contin_x0002_uous variables are summarised as mean with SD or median with IQR, depending on the st…	The intervention also allowed for a significant reduction in mean waste processing and disposal costs (€320.9 vs €198.7, p=0.012), with savings of approximately €500, which represents a yearly reduction of the economic burden of endoscopic proce_x0002_dures of approximately €6000 at the authors’ institutio
Curtis 2021	Telephone survey	Convenience	Patient Satisfaction	P	N	Statistical analysis of quantitative data was performed using GraphPad Prism 8 software. Continuous data were analyzed using a two-tailed unpaired t-test following confirmation that the data were normally distributed.	There was no significant difference between the F2F and NF2F groups in terms of convenience (9.1/10 vs 9.2/10, p = 0.32)
Curtis 2021	Telephone survey	Ease of communicatoin	Accessibility	P	N	Statistical analysis of quantitative data was performed using GraphPad Prism 8 software. Continuous data were analyzed using a two-tailed unpaired t-test following confirmation that the data were normally distributed.	There was no significant difference between the F2F and NF2F groups in terms of ease of communication (9.3/10 vs 9.2/10, p = 0.28). All NF2F consultations were telephone consultations. However, 84% reported that they had access and knowledge to perform a video consultation in the future. Those unable to use video consultation were significantly older by 17 years (p < 0.001)
Curtis 2021	Telephone survey	Subjective patient safety	Patient Safety	P	N	Statistical analysis of quantitative data was performed using GraphPad Prism 8 software. Continuous data were analyzed using a two-tailed unpaired t-test following confirmation that the data were normally distributed.	There was no significant difference between the F2F and NF2F groups in terms of subjective patient safety (9.1/10 vs 9.2/10, p = 0.31)
Curtis 2021	Telephone survey	Overall satisfaction rating	Patient Satisfaction	P	N	Statistical analysis of quantitative data was performed using GraphPad Prism 8 software. Continuous data were analyzed using a two-tailed unpaired t-test following confirmation that the data were normally distributed.	There was no significant difference between the F2F and NF2F groups in terms of overall satisfaction rating (9.0/10 vs 9.1/10, p = 0.35). Overall, 80% of NF2F would be happy to be treated like this again in the future, and 33% of the F2F group would prefer to have an NF2F consultation in the future. Average patient satisfaction by mode of transport: car F2F=89%, Bus F2F=85%, NF2F=91%
Curtis 2021	Telephone survey	Cost (parking, petrol, bus fair, missing work, organising childcare) (£)	Patient cost saved	P	N	Statistical analysis of quantitative data was performed using GraphPad Prism 8 software. Continuous data were analyzed using a two-tailed unpaired t-test following confirmation that the data were normally distributed. The cost to the patient of attending an F2F consultation was also considered. This includes a cost of £4.40 ($6.00) for parking for two hours and average petrol cost of £4.56 ($6.22…	Financial cost to patient by mode of transport: Car F2F=£8.96, Bus F2F=12.00, NF2F=£0.00
de Ridder 2022	HSMEA	Waste production (g)	Waste production (g)	Clinician	N	See methods tab	waste reduciton of 600g (-22%)
de Ridder 2022	Staff survey	Staff feedback	Staff satisfaction	Staff	NR	For every item, an average score of 3.5 was considered as positive fulfilment of the requirement. When a participant gave an item a score of 3 or lower, this was discussed with this participant to find out why this score was awarded and how this could be improved.	For survey questions 1 (I think this tool to improve sustainability is easy to use), 2 (I think this tool is useful to improve sustainability), and 4 (The tool is systematic), the participants scored an average of more than 3.5 out of 5, which was interpreted as a sign of a positive fulfilment of the tool’s requirement. On the question of whether this tool was intuitive, respondents answered with…
Dorrian 2009	NR	Service costs (cost of equipment , telecommunications for telemedicine, staff time, travel costs)	Service costs	R (assumed)	NR	Preliminary cost-minimisation analys	The variable cost of the patient being seen in Aberdeen was approximately £383. The annual fixed cost of the tele_x0002_endoscopy clinics was £10,502 and the variable cost was £77 per patient. The increase in total cost with workload is shown in Figure 2 for the two modalities. The threshold at which tele-ENT became cheaper than travel was a workload of 35 patients/year. The actual workload durin…
Dorrian 2009	NR	Waiting time	Waiting time	R (assumed)	NR	Narratively described	The mean time for a patient to be seen following receipt of the referral letter at the video clinic was 6.6 weeks. Prior to telemedicine there were only six visiting clinics per year. With telemedicine in use, 12 clinics were held per year, i.e. 6 visiting and 6 virtual clinics. No patient waited longer than four weeks for an appointment, which conforms with current health service guidelines.1 Al…
Dorrian 2009	NR	Technical problems	Accessibility	P & D	NR	Narratively described	Feasibility was confirmed after the first 20 patients, following positive feedback from all concerned and the absence of any significant clinical or technical problems
Dorrian 2009	NR	Significant clinical problems	Patient safety	P & D	NR	Narratively described	Feasibility was confirmed after the first 20 patients, following positive feedback from all concerned and the absence of any significant clinical or technical problems
Dorrian 2009	NR	Patient feedback	Patient satisfaction	P	NR	Narratively described	Feasibility was confirmed after the first 20 patients, following positive feedback from all concerned and the absence of any significant clinical or technical problems
Dorrian 2009	NR	Discharge destination	Discharge destination	NR	NR	Narratively described	Twenty-seven patients (64%) were givenreassurance or advice and discharged, 2 patients (5%) were put onto the surgical waiting list, 9 patients (21%) were followed up and 4 (10%) were referred to the speech and language therapist (one of whom was later discharged).
Field 2023		Consumption anaesthetic (g)	Product use	NR	NR	Our primary outcome evaluated absolute anesthetic consumption during surgical cases between two anesthesia machine types with vaporizer and ventilator technology differences. We measured this outcome in grams of agent consumed. Secondary endpoints included anesthetic consumed during the defined induction and maintenance phases, the length of time to reach Aldrete >8, time to extubation from weani…	The MQ consumed significantly less total inhalational anesthetic compared to the GE across the entire case duration (95.5 ± 49.3 vs. 118.3 ± 62.4; p = 0.043) (g). During the induction phase, the MQ used significantly less inhalational anesthetic compared to GE (24.3 ± 12.1 vs. 40.0 ± 34.6; p = 0.003). During the maintenance phase, there was no significant difference between the amount of inhalati…
Field 2023		Rate of inhalation anesthetic delivery (g/minute)	Product use	NR	NR	Our primary outcome evaluated absolute anesthetic consumption during surgical cases between two anesthesia machine types with vaporizer and ventilator technology differences. We measured this outcome in grams of agent consumed. Secondary endpoints included anesthetic consumed during the defined induction and maintenance phases, the length of time to reach Aldrete >8, time to extubation from weani…	The induction phase was significantly shorter in MQ versus GE cases (Table 1). After calculating the simple consumption rate (gas consumed in grams divided by time delivered), the MQ used less gas compared to the GE machines (0.9 ± 0.4 vs. 1.2 ± 1.0; p = 0.017) (g/minute). There was no significant difference during the maintenance phase between MQ and GE (0.4 ± 0.1 vs. 0.4 ± 0.1; p = 0.79). We th…
Field 2023		Cost (USD)	Service cost	NR	NR	Based on our calculations and the local cost of sevoflurane during the study period, the MQ must use 25% less sevoflurane to fully replace its acquisition expense during the expected service life. If a machine with different ventilator and vaporizer technologies could pay for itself with cost savings in sevoflurane consumption, we felt this was operationally meaningful, and switching to a potenti…	Our local cost (USD) of inhalational anesthetic per case with MQ was significantly less compared to GE (27.25 ± 14.07 vs. 33.74 ± 17.80; p = 0.043). In other words, surgical procedures performed with MQ were approximately 20% more cost-efficient compared to GE, with all of that cost improvement coming during the induction phase.
Field 2023		Time from weaning (mins)	Efficacy	NR	NR	test to compare groups, we calculated two groups of 55 patients (n = 110 total) in each group, MQ or GE, to detect a 25% difference in sevoflurane delivered. Eleven of these N subjects (10% attrition rate) were accounted for in our calculations to address expected unforeseen circumstances leading to an exclusion of a case after recruitment. With final group sizes of 52 and 51, this did indeed occ…	There was no significant difference between MQ and GE when evaluating the time (minutes) from weaning to extubation (10.4 ± 6.3 vs. 10.8 ± 6.4; p = 0.74) o
Field 2023		Recovery milestones	Patient clinical outcomes	NR	NR	test to compare groups, we calculated two groups of 55 patients (n = 110 total) in each group, MQ or GE, to detect a 25% difference in sevoflurane delivered. Eleven of these N subjects (10% attrition rate) were accounted for in our calculations to address expected unforeseen circumstances leading to an exclusion of a case after recruitment. With final group sizes of 52 and 51, this did indeed occ…	recovery milestones, Aldrete score >8 (98.1 ± 51.8 vs. 89.2 ± 52.1; p = 0.38)
Filfilan 2021	Google map data	Distance saved (m/km)	Distance patient travel saved	R (assumed)	NR	median and interquartile range [IQR]	Overall, 6699 km (4162 miles) would have been covered by the patients if the consultation had been face-to-face during the study period. The distance per person was estimated at 83.7 km (52 miles). Car journeys were the usual means of transport and patients drove 6522 km (97.3%)
Filfilan 2021	NR	Patient cost saved (transport)	Patient cost saved	R (assumed)	NR	median and interquartile range [IQR]. The overall reduction in cost of teleconsultation compared to in-person consultation was calculated. The consultation cost was notincluded as it did not differ between remote and in-person consultations. The calculation included the diesel cost for the average French car (0.07 l/km at a rate of 1.47 D /l equal to 0.1 D /km) [14]. For public transport, a one_x…	Overall, the patients would have spent 974 D on transport if they had attended in-person consultations. This was dis_x0002_tributed as follows: fuel (645 D ), tolls (283 D ) and metro tickets (46 D )
Filfilan 2021	Google map data	Patient travel time saved	Patient time saved	R (assumed)	NR	median and interquartile range [IQR].	voiding in-person consultations saved the patients a total of 112 h of travel time which corresponded to 1.4 h saved per patient.
Filfilan 2021	Telemedicine Satisfaction Questionnaire (TSQ)	Patient Satisfaction	Patient Satisfaction	P	N	median and interquartile range [IQR]. qualitative variables as number and percentage	Of the 80 included patients, 69 (86.3%) judged the tele_x0002_consultation as a ‘‘good experience’’ according to their TSQ. Median TSQ was 66 (IQR = [58—67]).
Filfilan 2021	Telemedicine Satisfaction Questionnaire (TSQ)	Clinician satisfaction	Clinician satisfaction	D	N	qualitative variables as number and percentage	Of the 5 five urologists who performed the teleconsultation, 4 (80%) judged the teleconsultation as ‘‘good teleconsultation’’
Forner 2021	Patient survey	Sustainability outcomes	Sustainabillity outcomes	Patient	N	Narratively described Continuous variables are presented as mean (standard deviation (SD)) or median (interquartile range (IQR)). Normality was assessed through the Shapiro-Wilk test and visual inspection of histograms and Q-Q plots. Categorical variables are presented as counts and rela_x0002_tive frequencies. All analyses were per_x0002_formed using Microsoft® Excel for Mac (version 16.35, Micr…	Over half of the participants were accompanied by another individual during travel to the appointment, of which the majority were self-indicated to be a partner or spouse (Table 2). Thirty-five percent of patients indicated they grouped their own medical appointments together when possible, and 5.3% (N = 6) saw other specialists the same day. However, only 8.9% (N = 10) indicated they were carpoo…
Frick 2023	Google maps	Patient Travel distance (miles)	Patient Travel distance (miles)	NR	NR	Comparative analyses between variables were performed using t test comparisons with Stata, version 14.2.	Total distance traveled for the treatment course was significantly greater in patients treated with LCRT in comparison with patients who received SCRT (median for LCRT, 1417 miles; median for SCRT, 319 miles; P < .001)
Frick 2023	Google maps	Patient Travel time (h)	Patient Travel time (h)	NR	NR	Comparative analyses between variables were performed using t test comparisons with Stata, version 14.2.	Similarly, total time spent traveling was significantly higher in the LCRT versus SCRT group (median for LCRT, 30.6 hours; median for SCRT, 6.5 hours; P < .001).
Frick 2023	Google maps	Patient transport costs ($)	Patient transport costs ($)	NR	NR	Travel-related costs were determined by the 2022 Internal Revenue Service mileage reimburse_x0002_ment rate of 58.5 cents per mile traveled, accounting for gas, insurance, and vehicle depreciation. Comparative analyses between variables were performed using t test comparisons with Stata, version 14.2	Cost projections quantifying dollars spent per treatment course additionally attributed higher transportation-asso_x0002_ciated costs to LCRT (median for LCRT, $892; median for SCRT, $187; P < .001)
Hardy 2022	NR	Economic savings (£)	Cost-effectiveness	NR	N	Descriptive statistics	In total, changes implemented from our aims 1, 2 and 3 will save £2,837.05 (in Satellite Unit). Savings from - Electricity: 1285.9392, Water: 264.92544, Travel: 58.24, Acid savings: 1228.0086
Hardy 2022	NR	Electricity saved (Kwh)	Electricity saved (Kwh)	NR	N	Descriptive statistics	5740.8
Hardy 2022	NR	Water saved (m3)	Water saved (m3)	NR	N	Descriptive statistics	114.192
Hardy 2022	NR	Travel saved (miles)	Pharmaceutical transport saved	NR	N	Descriptive statistics	104
Hardy 2022	NR	Acid savings (L)	Acid savings (L)	NR	N	Descriptive statistics	3505.6
Hardy 2022	Uncertain if we want detail from table 4?
Heye 2023	In hous epower meters	Energy savings (kWh)	Energy savings (kWh)	NA	NA	Narratively described	The activity tracker system confirmed the institutional practice of shutting down the majority of nonproduc_x0002_tive energy-consuming medical imaging systems and other electronic devices during off-hours. However, the activity tracker system identified six medical imaging systems (one CT, two PET/CT, one hybrid CT angiog_x0002_raphy, and two US units), 16 PACS workstations and personal computer…
Heye 2024	Python script	Energy costs ($)	Energy costs ($)	NA	NA	Energy costs in Swiss francs of CHF 0.25 per kilowatt-hour (2022) and CHF 0.78 per kilowatt-hour (2023) (U.S. dollar conversion factor of 1.08 [in January 2023])	The realized per-year energy savings was 72 337 kWh, representing $19 531 in energy costs in 2022 ($60 937 in 2023)
Jiang 2021	Questionnaire	Telemedicine Satisfaction and Usefulness Questionnaire	Patient satisfaction	P	N	Descriptive statistics and narrative summary	In general, patients were largely satisfied with teleoncology visits in the initial (83% Agree or Strongly Agree) and follow-up survey periods (81% Agree or Strongly Agree). However, feedback was not universally positive as Veterans did not agree teleoncology visits were as satisfying as in-person visits (47% Agree or Strongly Agree). Inclusion of audiovi_x0002_sual component was crucial in impro…
Jiang 2021	Google map data	Distance (m)	Distance	R (assumed)	N	Graphical representation of patient locations was generated using Mapline.19 Descriptive stats/narrative summary	Total travel-related savings are as follows: 86,470 miles,
Jiang 2021	Google map data	Patient Travel time (m)	Patient Travel time (h)	R (assumed)	N	Graphical representation of patient locations was generated using Mapline.19 Descriptive stats/narrative summary	84,374 minutes saved
Jiang 2021	Google map data	Patient Cost USD	Patient cost	R (assumed)	N	Travel costs were estimated as the product of round-trip distance and the 2020 Federal Standard Mileage rate of 57.5 cents per mile, converted to US dollars (USD).y was maintained throughout the quality improvement study. Descriptive statistics of TSUQ results and estimated financial and environmental impacts were generated in a statistics package of Microsoft Excel (Redmond, WA)	$49,720 US dollars, saved
King 2023	Survey	Mode of travel	Patient mode of travel	P	N	Differences were compared using the Mann-Whitney U test for continuous vari_x0002_ables and the Student’s t-test and χ2 test for nominal variables. All tests were two sided and significance was accepted as p<0.05.	The distribution of the mode of transport used was significantly different. Patients attending non-tertiary hospitals were more likely to travel by car/ taxi than those attending a tertiary centre (286/412, (69.4%) vs 116/344, (33.7%); p=0.0001) (figure 2). Conversely, patients attending tertiary centres were twice as likely to travel by public transport than patients attending non-tertiary hospi…
King 2023	Electronic Patient Record	DNA rate	Patient attendance	R (assumed)	NR	Differences were compared using the Mann-Whitney U test for continuous vari_x0002_ables and the Student’s t-test and χ2 test for nominal variables. All tests were two sided and significance was accepted as p<0.05.	There was a significant difference in DNA rates from group 1 to group 2. Group 1 had only two patients who DNA compared with 15 in group 2 (2/1081, 0.185% vs 15/1059, 1.416%; p=0.0001)
King 2023	Electronic Patient Record	Blood test requests following appointment	Patient safety	R (assumed)	NR	Differences were compared using the Mann-Whitney U test for continuous vari_x0002_ables and the Student’s t-test and χ2 test for nominal variables. All tests were two sided and significance was accepted as p<0.05.	Significantly fewer blood tests were requested in group 2 appointments when compared with group 1 appoint_x0002_ments (table 2). Blood tests were requested in 342 of 1081 (31.6%) appointments in group 1 and 225 of 1059 (21.3%) appointments in group 2 (p=0.03). There was no significant difference in how non_x0002_tertiary (p=0.13) or tertiary centres (p=0.08) behaved from group 1 to group 2.
King 2023	Electronic Patient Record	90-day admission rate	Patient safety	R (assumed)	NR	Differences were compared using the Mann-Whitney U test for continuous vari_x0002_ables and the Student’s t-test and χ2 test for nominal variables. All tests were two sided and significance was accepted as p<0.05.	There were 78 admissions within 90 days of appoint_x0002_ment date in group 1, 28 of these were related to the underlying gastroenterological diagnosis (table 2, figure 3). In group 2, there were 62 any cause NHS Foundation Trust Â– Eastern services. Protected by copyright. on August 4, 2023 at Royal Devon University HThese differences were not significant (p value for any cause admission=0.43; p…
King 2023	Electronic Patient Record	90-day mortality rate	Patient safety	R (assumed)	NR	Differences were compared using the Mann-Whitney U test for continuous vari_x0002_ables and the Student’s t-test and χ2 test for nominal variables. All tests were two sided and significance was accepted as p<0.05.	The mortality rates between group 1 and group 2 were also not significant (table 2, figure 3). There were 20 deaths in group 1 and 16 deaths in group 2 within 90 days of appointment (p=0.69).
Klein 2023	NR	Energy consumption (kWh/a)	Energy consumption (kWh/a)	NR	NR	Energy monitoring for the open low-field MRI practice was per_x0002_formed using electronic measuring equipment (Sunny Portal, SMA Solar Technology AG, Niestetal). The consumption values for the system components were measured for the various operating states of the components by 5 measurements each at an interval of 10 s. The arithmetic mean was calculated	For the open MRI practice, energy consumption in 2020 was 38 810 kWh: 14 800 kWh for the heating/cooling of the building, and 24 010 kWh for the imaging systems and IT. Net energy production of the solar array was 30 846 kWh. Net energy consumption for the whole project was 8397 kWh/ye
Klein 2023	NR	Cost (euro)	Cost (euro)	NR	NR	NR	Energy costs were reduced by 32.5 %. Medical center The amount of gas expected to be needed to heat the building was approx. 37 000 l. In the case of a current gas price of 1.28 EUR/l incl. value added tax, this corresponds to 47 360 EUR/year. The actual energy consumption was 4600 l gas/year, cor_x0002_responding to 5888 EUR. The expected energy consumption was 334 714 kWh/year. At the current e…
Kodumuri 2022	Feedback forms/pathway folder	Patient satisfaction	Patient satisfaction	NR	NR	Narratively described	Patient satisfaction was overwhelmingly positive. Some examples are “fantastic set up”, “I was very happy to have this” and “Thank you to all the staff”. There were no intra or postoperative complications during our trial phase.
Kodumuri 2022	Feedback forms/pathway folder	Staff satisfaction	Staff satisfaction	NR	NR	Narrativey described	The consensus among staff was that streamlining the surgical equipment and pathway had no detrimental effect on the procedure, and that it improved staff productivity.
Kodumuri 2022	NR	Infections (n)	Safety	NR	NR	Narrativey described	There were no superficial or deep infections and other wound related issues reported in the 23 patients at six months post surgery.
Kodumuri 2022	NR	Economic sustainability (£)	Service costs	NR	NR	Re: aim 2: calculated the cost savings and efficiency of this model per each CTR.	The average CTR list of consumables cost the tax-payer £51.27. Changing to a “Lean and Green” theatre set up had a potential saving of £33.71 for each CTR, a saving of 65% of the total cost.
Kodumuri 2023	Weighing materials	Wase reduction (kg)	Wase reduction (kg)	NR	NR	Narratively summarsed	The measured mass of clinical waste was 3.5 kg (range 3.2–3.9 kgs) for the standard model and 1.2 kg (range 1.1–1.4) for the lean and green model using the digital spring suspended weighing machine. This represented a 65% reduction in the mass of waste using the lean and green model.
Kodumuri 2023	Itemized inventory	Service cost savings (euro)	Service cost savings (euro)	NR	NR	The procurement services office provided the cost of each item (Table S3). This was added to the re-sterilization cost of a generic handset. The same itemized pricing was used to calculate the cost of a lean and green model. This was combined with re-sterilization cost of a small carpal tunnel release specific set. The difference between the two models was estimated as the probable cost savings f…	The lean and green model procurement costs were e16.5. Re-sterilization cost of a carpal tunnel release specific instrument set was e4.5. These two were combined to give an estimate of undertaking carpal tunnel release in a standard model of e21. The lean and green model was 66% more economical representing a cost saving of e39. By reducing the number of instruments in the trays, the re-steriliza…
Kodumuri 2023	NR	Time in operating room (min)	Service burden	NR	NR	Narratively summarised	A standard carpal tunnel release patient was noted to be spending 49 minutes on average in theoperating room (from entry to exit). This was reduced to 30 minutes in the lean and green model. The main difference was noted to be in the time taken to drape the patient and time taken to perform instrument count check before and after the procedure. It was estimated that in a single session averaging …
Lambert 2023	Google maps	Travel distance (km)	Patient travel distance saved	R (assumed)	NR	Google Maps did not find an estimated travel distance and travel time for 0.6% of visits. Therefore, values were imputed by using the median value of the corresponding area of residence. R version 4.1.3 was used for analyses and included the R packages of ggplot2 and gmapsdistance. Narratively described	The total estimated travel distance saved during the study period varied from 420,000 to 750,000 km per month
Lambert 2023	Google maps	Time saved (h)	Patient travel time saved	R (assumed)	NR	Narratively described	The total estimated travel time saved varied from 5500 to 9600 h of driving per month (Figure 3B).
Lambert 2023	Google maps	Patient employment	Patient employment	R (assumed)	NR	In the subsequent sensitivity analysis, several adjustments were made. First, the cost calculation from the patients’ point of view was modified to test the effect of alternative assumptions on the valuation of production losses.	Assuming that all patients who were absent from work were employed full time (i.e., 8.2 hours per day), the societal cost of lost production would have increased to €241.74 (mean €12.09, SD 54.05) in the telemedicine group and to €725.21 (mean €38.17, SD 90.56) in the control group. In contrast, assuming only part-time employment of 3.9 hours per day for all patients who were absent from work, th…
Lambert 2023	Google maps	Environmental costs saved (euros)	Environmental costs saved (euros)	R (assumed)	NR	The calculation of environmental costs saved in the telemedicine group is based on environmental costs of €0.05045 per pkm. This value represents the average environmental costs of gasoline and diesel powered cars.	The use of telemedicine saved approximately €3.73 in environmental costs per patient, resulting in a total of €97.07 for all patients in our study. Finally, the potential savings can also be seen in the model calculation for 1 year if 8 patients per week had a video consultation instead of a clinic consultation, as was the case in our study. For this calculation, the average distance between the …
Lambert 2023	Google maps	Environmental costs	Environmental costs	R (assumed)	NR	From discussion: for each patient who received a video consultation instead of a clinic consultation, emissions of 11.248 kg of greenhouse gases, 0.070 kg of carbon monoxide, 0.011 kg of volatile hydrocarbons, 0.028 kg of nitrogen oxides, and 0.0004 kg of particulates could be saved due to avoiding traveling by car. Main results: To calculate the emissions saved in the telemedicine group due to t…
Langstaff 2023	Finance team	Economic sustainability (£)	Cost-effectiveness	Clinical Nurse Specialist	N	A bed day cost of £513 (including all overheads and running costs but no treatment or drugs) was provided by the Christie finance team. Costings for medication taken from British National Formulary (BNF)16 . The cheapest cost available was used for medication and therefore may be an underestimation. The investment cost of one PBM device is £25,000. To provide the service full time to those most a…	There is a cost of 5p for electricity per patient treatment course. To treat 180 patients in a year the electricity cost would therefore be £90.00 (based on average UK electricity costs in January 2023). For 6 devices the investment cost is £150,000. Assuming treatment for 180 patients per year and a 10-year lifespan for each device, the treatment cost is therefore £83.35 per patient per year. Th…
Langstaff 2023	Patient survey	Patient satisfaction	Patient satisfaction	Clinical Nurse Specialist	N	Narratively described	For patients, the device is easy to use, non-invasive and only takes a few minutes each treatment so it does not add significant time spent within the hospital or alter treatment completion dates. Successful treatment will improve ability to engage in social life, such as mealtimes with family and friends. Patients felt involved in their treatment and reported they felt ‘empowered’ and in control…
Langstaff 2023	Database	Unplanned admissions (N)	Patient outcomes?	Clinical Nurse Specialist	N	Descriptive statistics	Control vs treatment groups - Number of admissions: 10 vs 3. % Unplanned: 35 vs 10. Length of admission (Range): 1-33 nights vs 1-5 nights, Length-average - 7.1 vs 2.6 nights, total bed days: 71 days vs 8 days
Langstaff 2023	NR	Patients prescribed antibiotics (N)		Clinical Nurse Specialist	N	Descriptive statistics	Control vs treatment group: N prescribed oral antibiotics 7 day course: 4 vs 0, N prescribed IV antibiotics 7 day course: 1 vs 1
Langstaff 2023	Head and Neck Team assessment	Patients prescribed morphine (N)	Patient outcome: Pain	Clinical Nurse Specialist	N	Descriptive statistics	Control vs Treatment groups: number of patients prescribed 11 vs 4, number patients continuing morphine 6 weeks post treatment: 6 of 11 vs 2 of 4
Langstaff 2023	Head and Neck Team assessment	Patients prescribed Pregabalin (N)	Patient outcome: Pain	Clinical Nurse Specialist	N	Descriptive statistics	Control vs Treatment groups: number of patients prescribed - 10 vs 9, continuing pregabalin 6 weeks post treatment 7 vs 3
Langstaff 2023	Head and Neck Team assessment	Average week of radiotherapy course morphine prescribed	Patient outcome: Pain	Clinical Nurse Specialist	N	Descriptive statistics	Control vs Treatment groups: 2.4 weeks vs 4.3 weeks
Langstaff 2023	Head and Neck Team assessment	Average week of radiotherapy course pregabalin prescribed	Patient outcome: Pain	Clinical Nurse Specialist	N	Descriptive statistics	Control vs Treatment groups: 2.4 weeks vs vs 4.3 weeks
Langstaff 2023	Head and Neck Team assessment	Average dose pregabalin (mg)	Patient outcome: Pain	Clinical Nurse Specialist	N	Descriptive statistics	Control vs Treatment groups: 98mg 2xdaily vs 65mg 2xdaily
Langstaff 2023	Database	Nasogastric tube insertion (N)	Complications	Clinical Nurse Specialist	N	Descriptive statistics	Control vs Treatment groups: 4 vs 1
Lewis 2009
Materacki 2023	Electronic questionnaire	Staff satisfaction (n=16)	Staff satisfaction	Clinician	N	Narratively described	. Furthermore, the financial, environmental and social impact was felt to be less than the other interventions and so this was not prioritised during the competition and instead represents a medium-term goal. Therefore, we have not calculated savings for cups. Interestingly some staff felt it was unfair to ask patients to bring their own reusable cup or water bottle, feeling it may increase the s…
Materacki 2023	Electronic questionnaire	Patient outomes	Patient safety	Clinician	N	Narratively described	The choice of leaflet format has made patient care more patient-centered, timely and efficient. Standards of care have continued to be maintained, evidenced by consistent patient feedback and no Datix reported related to the changes during the study period. Arguably some aspects of care are safer as patients are more likely to receive their leaflet pre-procedure in a format and language suitable …
Materacki 2023	Procurement department/Trust finance team	Economic sustainability (£)	Cost-effectiveness	NR	NR	Financial data was obtained from the staff responsible for procurement. There were no investment costs. 1. Pre-endoscopy leaflets: The printing and postage cost per leaflet was used to calculate the financial saving of electronic leaflet use. the environmental cost of ink and staples was not included. The distribution cost in terms of mileage to/from post sorting office to final destination was a…	1. electronic leaflet 49% of patients opted for an electronic leaflet (n=402). At this percentage uptake, the total number of paper leaflets posted each year would reduce from 16,971 to 8,655 with savings of £1,497 and 1,701 kgCO2e.2a: replacing disposable shorts with reusable gowns A small proportion (<5%) of patients who had undergone a procedure before requested they use the shorts again. Swit…
McCarthy 2014	Power monitor	Energy waste (Kw)	Energy waste (Kw)	NR	NR	Average power consumption 135W/desktop. 29 left on overnight (29 machinesx135WX6396h). PACS average power consumption 297W. 9 stations had monitors in sleep mode (220W), 16 stations had monitorswith screen saver (340W) No computer had sleep/standby mode enabled (waste energy=25x297x6396). Energy use of equipment for radiology conferencess (computer, video equipment): average energy consumption 52…	29 Desktops left on: consumed 25040kWh. 25 PACS left on: 47490kWh energy waste/year. 2 air con units left on=37097kWh
McCarthy 2014	Power monitor	Service cost ($)	Service cost ($)	NR	NR	Average cost of commercial electrical energy in US was $ 0.1012 PER kWh in Nov 2013	Leaving on desktop computers: $2504 Leaving on PACS: $4749, conference room equipment: $667, air con units: $3709
McLachlan 2021	Database	Time to first contact (Days)	Accessibility	NR	NR	Narratively described	The time to contact was consistent, with low standard variation (5 days over a mean of 10.8 days): 50% were contacted within 9 days, 75% contacted within 14 days and all were contacted by 28 days. The majority (60%) of enrolled patients had been in hospital within the last six months with a primary diagnosis of decom_x0002_pensated HF: 50% of patients were enrolled within two months from their mo…
McLachlan 2021	NR	Time to maximal tolerated GDMT (days)	Treatment effeicacy	NR	NR	Data was statistically analysed using excel and a QI Macro with support from the statistics team from Ko Awatea, CMDHB’s centre for health innovation and improvement. For each hypothesis test, we set an alpha value of 0.05 and used a paired t-test to compare the variables before and after the trial participation, after having verified that the difference between pairs were normally distributed	Within two months of entering the trial (56 days), 75% of patients were deemed to be optimally titrated, with 88% achieving ≥50% of target dose of renin angiotensin blocker, 74% achieving ≥50% of target dose of beta blocker and 62% being on spironolactone (MRA). The use of Entresto (ARNI), a novel neprisylin inhibitor/angiotensin receptor blocker agent, increased from 12% to 40% and diuretic use …
McLachlan 2021	NR	Patient Death	Safety	NR	NR	Data was statistically analysed using excel and a QI Macro with support from the statistics team from Ko Awatea, CMDHB’s centre for health innovation and improvement. For each hypothesis test, we set an alpha value of 0.05 and used a paired t-test to compare the variables before and after the trial participation, after having verified that the difference between pairs were normally distributed	With a mean of 203 days (range 140–264 days) follow-up, there were no deaths during the course of the pilot.
McLachlan 2021	Transthoracic echocardiogram	Left ventricular ejection fraction (LVEF)?	Physical health	NR	NR	Data was statistically analysed using excel and a QI Macro with support from the statistics team from Ko Awatea, CMDHB’s centre for health innovation and improvement. For each hypothesis test, we set an alpha value of 0.05 and used a paired t-test to compare the variables before and after the trial participation, after having verified that the difference between pairs were normally distributed	During the evaluation there were significant reductions in systolic blood pressure (p. 0.004),
McLachlan 2021	BP machine	Heart rate	Physical health	NR	NR	Data was statistically analysed using excel and a QI Macro with support from the statistics team from Ko Awatea, CMDHB’s centre for health innovation and improvement. For each hypothesis test, we set an alpha value of 0.05 and used a paired t-test to compare the variables before and after the trial participation, after having verified that the difference between pairs were normally distributed	Significant reduction heart rate (p. 0.002) a
McLachlan 2021	Blood test	natriuretic peptide	Physical health	NR	NR	Data was statistically analysed using excel and a QI Macro with support from the statistics team from Ko Awatea, CMDHB’s centre for health innovation and improvement. For each hypothesis test, we set an alpha value of 0.05 and used a paired t-test to compare the variables before and after the trial participation, after having verified that the difference between pairs were normally distributed	Significant reduction NT-proBNP (p. 0.001)
McLachlan 2021	Blood test	estimated glomerular filtration rate)	Physical health (kidneys)	NR	NR	Data was statistically analysed using excel and a QI Macro with support from the statistics team from Ko Awatea, CMDHB’s centre for health innovation and improvement. For each hypothesis test, we set an alpha value of 0.05 and used a paired t-test to compare the variables before and after the trial participation, after having verified that the difference between pairs were normally distributed	No significant change eGFR,(p. 0.2)
McLachlan 2021	Blood test	Serum potassium	Physical health	NR	NR	Data was statistically analysed using excel and a QI Macro with support from the statistics team from Ko Awatea, CMDHB’s centre for health innovation and improvement. For each hypothesis test, we set an alpha value of 0.05 and used a paired t-test to compare the variables before and after the trial participation, after having verified that the difference between pairs were normally distributed	No significant change serum potassium (p.0.2)
McLachlan 2021	NR	New York Heart Association (NYHA) class	Symptom severity	NR	NR	Data was statistically analysed using excel and a QI Macro with support from the statistics team from Ko Awatea, CMDHB’s centre for health innovation and improvement. For each hypothesis test, we set an alpha value of 0.05 and used a paired t-test to compare the variables before and after the trial participation, after having verified that the difference between pairs were normally distributed	No significant change NYHA class (p. 0.2)
McLachlan 2021	NR	Hospitalisations	Patient safety	NR	NR	Data was statistically analysed using excel and a QI Macro with support from the statistics team from Ko Awatea, CMDHB’s centre for health innovation and improvement. For each hypothesis test, we set an alpha value of 0.05 and used a paired t-test to compare the variables before and after the trial participation, after having verified that the difference between pairs were normally distributed	Twenty-five admissions in 19 patients (38%) were recorded with four admissions (8%) related to HF.
McLachlan 2021	Interview	Patient experience	Patient satisfaction	Patient	N	Narratively described	Fourteen patients consented to a tele_x0002_phone interview: half female, half male, four Māori, four Pacific, five Pākehā and one Asian (Appendix Figure 1). The majority of patients expressed confidence in using and reading the BP monitor from home. Patients reported feeling empowered and having increased motivation to manage their health conditions since participating in the trial. Patient expe…
Miah 2019	Google maps	Distance (m)	Patient distance saved	R (assumed)	NR	Descriptive/narrative	In total, 4623 travel miles were avoided by patients. The median travel distance avoided for each patient was 3.8 miles
Miah 2019	2017-18 NHS national tariff workbook	Costs (£)	Service cost saved	R (assumed)	NR	Cost analysis was performed using the 2017–18 NHS national tariff workbook.5 In short, the charge to NHS Clin_x0002_ical Commissioning Group for a face-to-face new and fol_x0002_low-up consultation cost is £173 and £66 respectively for each patient. This tariff included the market forces factors applicable to our institution. The cost for each virtual clinic was calculated at £250 per session, wi…	The cost of the virtual clinic was £8,250 over the four_x0002_month period. The face-to-face follow-up clinic opportunity cost for this was calculated at £26,994. This provided sav_x0002_ings for NHS clinical commissioning groups of £18,744, making a predicted 12-month cost saving of £56,232.
Miah 2019	Clinic data	Clinic outcomes (discharged, rebook VC, discuss at MDT, book f2f clinic)	Patient outcome	R (assumed)	NR	Narratively described	The majority of our patients (68.5%, n = 280) were dis_x0002_charged from further follow-up (Figure 1). Thirteen per cent of our patients were given an appointment for a face_x0002_to-face clinic (n = 53), with the remainder either having another future virtual clinic booked (16.1%, n = 66) or being listed for discussion at a multidisciplinary teammeeting (2.4%, n = 10) prior to a decision around…
Miah 2019	Likert scale	Patient satisfaction	Patient satisfaction	Patient	N	Narratively described	Patient satisfaction with our service (defined as very happy or happy) was at 90.5% (Figure 2). Dissatisfaction (defined as very unhappy or unhappy) was at 2.8%.
Miah 2019	Adverse event log	Adverse events	Patient safety	R (assumed)	NR	Narratively described	No patients were recorded or identified as under_x0002_going an adverse events as a direct result of their virtual consultation
Miah 2019	Complaint log	Complaints	Patient Safety	R (assumed)	NR	Narratively described	No patients were recorded as having made a formal complaint siting their virtual consultation as a cause
Milne 2010	NA	Financial costs (£)	Cost-effectiveness	NA	NA	Descriptive statistics. Given the local electricity rate of £0.089 per kWh, the lower energy usage translates to financial savings of £0.077 per treatment (0.089 * 0.86), and an annual financial saving of £48.05 per machine (if used twice daily, six days a week, for 52 weeks of the year). Financial saving per treatment = local electricity rate * energy saving per treatment (£/kWh) (0.86 kWh for B…	Retro-fit heat exchanger kits for Braun Dialog+ machines are available at a cost of £189 each. The cost of introducing this change to any unit will therefore be dependent on the number of machines for which retro-fit heat exchanger kits are required. For the 83 machines in use in the East Kent and Canterbury renal service, the investment cost was calculated at £15,687. The unit cost of the device…
Milne 2010	Power monitor	Energy savings (kWh)	Energy savings (kWh)	Renal technicians	NA	Narrative summary	For the 83 machines across the Kent and Canterbury renal service, this equates to an annual power saving of 44,541 kWh. average reduction in power required for each treatment session was 0.86kWh, representing an 18% increase in efficiency
Milne 2023	NA	Financial costs (£)	Cost-effectiveness	NA	NA	Financial saving per treatment = local electricity rate * energy saving per treatment (£/kWh) (0.86 kWh for Braun Dialog+	Given the local electricity rate of £0.089 per kWh, the lower energy usage translates to financial savings of £0.077 per treatment (0.089 * 0.86), and an annual financial saving of £48.05 per machine (if used twice daily, six days a week, for 52 weeks of the year. The unit cost of the device (£189) could be recouped within four years (£189/£48.05) and a profit made thereafter. In the case of Kent…
Milne 2023	Power monitor	Energy savings (kWh)	Energy savings (kWh)	Renal technicians	NA	Narrrative summary	For the 52 machines retrofitted across the Kent and Canterbury renal service, this equates to an annual power saving of 27,905 kWh
Mojdehbakhsh 2021	NR	Patient distance saved (m)	Patient distance saved	R (assumed)	NR	Demographics and descriptive statistics	15,511.8 miles for our sample of 192 patients
Mojdehbakhsh 2021	EHR	Percentage telemedicine appointments	Implementation rate	R (assumed)	NR	Demographics with descriptive statistics were generated for these 192 patients (Table 2). Annotated run charts were created for the primary and secondary goals of the study	There were 192 unique patients that were involved in 217 telemedicine encounters (53% of total encounters). Of the 217 telemedicine encounters, 54% were for surveillance, 23% for chemotherapy, 16% postoperative, and 7% other types (Table 2). Fig. 1 depicts the entire 30-day project period and depicts the per_x0002_centage of telemedicine visits completed daily in the context of both the initial a…
Mojdehbakhsh 2021	EHR	Percentage patient consent	Implementation rate	R (assumed)	NR	Demographics with descriptive statistics were generated for these 192 patients (Table 2). Annotated run charts were created for the primary and secondary goals of the study	in the first week following the initial intervention, only 3.6% of providers’ notes documented patient consent to participate in telemedicine encounters. Following the secondary intervention, 96.6% of notes documented consent (Fig. 2).
Mojdehbakhsh 2021	Telemedicine Satisfaction Survey (TeSS)	Patient satisfaction	Patient satisfaction	P	N	individual responses were tabulated and reported	Based on 113 respondents: s overwhelming satisfaction with voice quality of the encounter as 75.2% (n = 85) responded excellent and 21.2% (n = 24) responded good. Patients rated the following aspects of the telemedicine encounter as good or excellent: call quality (96.5%), personal comfort (92.9%), length-of-visit (94.7%), treatment explanation (93.8%), overall experience (88.5%). Moreover, 82.3%…
Mojdehbakhsh 2022	Telemedicine Satisfaction Survey (TeSS)	Long-term patient satisfaction	Long-term patient satisfaction	NR	NR	Descriptive statistics were calculated and results were depicted in tabular and graphical forms.	Most patients rated the following aspects of the telemedicine encounter as good or excellent: quality of technology (97.8%), personal comfort (90.8%), length-of-visit (95.2%), treatment explanation (93.7%), over_x0002_all experience (92.7%). Moreover, 87.0% of patients reported they would use telemedicine again and 82% would recommend telemedicine to another gynecologic oncology patient . comment…
Mojdehbakhsh 2022	Database	How recurrence detected	How recurrence detected	NR	NR	Descriptive statistics were calculated and results were depicted in tabular and graphical forms.	Of these, 17 (58.6%) were diagnosed based on patient reported symptoms, 7 (24.1%) on routine biomarkers, 4 (13.8%) on routine imaging, and 1 (3.4%) on asymptomatic exam. Patient re_x0002_ported symptoms lead to a diagnosis of recurrence across all primary cancers. Specifically, patient reported symptoms led to the diagnosis of 53.8% of ovarian cancer recurrences, 75% of uterine cancer recurrences…
Mojdehbakhsh 2022	Database	Number recurrences (N)	Number recurrences (N)	NR	NR	Descriptive statistics were calculated and results were depicted in tabular and graphical forms.	Of the 394 patients seen in this study period, 29 (7.4%) were diag_x0002_nosed with a recurrence
Mojdehbakhsh 2022	Database	Location recurrence	Location recurrence	NR	NR	Descriptive statistics were calculated and results were depicted in tabular and graphical forms.	Locations of recurrence included the peritoneum (n = 6, 20.7%), vagina (n = 6, 20.7%), pelvis (n = 5, 17.2%), retroperitoneal lymph nodes (n = 5, 17.2%), liver (n = 3, 10.3%), lung (n = 1, 3.4%), other site (n = 2, 6.9%), and brain (n = 1, 3.4%). The primary sites that recurred were as follows: ovary (n = 13, 44.8%), uterus (n = 8, 27.6%), cervix (n = 3, 10.3%), fallopian tube (n = 2, 6.9%), vulv…
Moussa 2021	Database	Cost effectiveness (£)	Cost effectiveness (£)	NR	NR	Calculated mean cost per patient by gas delivery system; Calculated total cost for each unit by gas delivery system. The cumulative cost of different gas cylinders sizes available in the US for SF6 and C2F6	Cylinders were significantlythe most cost-efficient at £2.49/patient. The 30 mL and 75 mL canisters cost £39.11 and £27.50, respectively.
Moussa 2022	NA	NA	NA	NA	NA	NA	NA
Muschol 2022	NR?	Treatment duration (min)	Treatment duration	R (assumed)	NR	The RCT data are presented as mean and SD, median and IQR, or percentage. To compare the intervention and control groups, the Mann-Whitney U test was used for continuous variables and the Fisher exact test was used for categorical ones. Statistical significance was assumed at P≤.05.	Treatment duration in the intervention group, at 8.23 minutes on average, was significantly shorter than that in the control group, at 10.92 minutes on average (P=.02)
Muschol 2022	NR?	Waiting time day of appointment (min)	Appointment duration	R (assumed)	NR	The RCT data are presented as mean and SD, median and IQR, or percentage. To compare the intervention and control groups, the Mann-Whitney U test was used for continuous variables and the Fisher exact test was used for categorical ones. Statistical significance was assumed at P≤.05.	average waiting time in the online waiting room for the telemedicine software was also significantly shorter than that experienced in the clinic (6.73 minutes vs 36.88 minutes, respectively; P<.001)
Muschol 2022	NR?	Total time spent per follow up appointment (min)	Appointment duration	R (assumed)	NR	The RCT data are presented as mean and SD, median and IQR, or percentage. To compare the intervention and control groups, the Mann-Whitney U test was used for continuous variables and the Fisher exact test was used for categorical ones. Statistical significance was assumed at P≤.05.	An appointment in the telemedicine group took an average of 21.92 minutes out of the patients’ days, whereas an appointment in the control group required patients to spend 154.80 minutes on average (P<.001)
Muschol 2022	NR?	Travel time saved	Travel time	R (assumed)	NR	The RCT data are presented as mean and SD, median and IQR, or percentage. To compare the intervention and control groups, the Mann-Whitney U test was used for continuous variables and the Fisher exact test was used for categorical ones. Statistical significance was assumed at P≤.05.	There was no significant difference between the two groups regarding travel time if the telemedicine group would have to travel to an in-clinic appointment
Muschol 2022	NR?	Travel distance saved	Travel time?	R (assumed)	NR	The RCT data are presented as mean and SD, median and IQR, or percentage. To compare the intervention and control groups, the Mann-Whitney U test was used for continuous variables and the Fisher exact test was used for categorical ones. Statistical significance was assumed at P≤.05.	There was no significant difference between the two groups regarding travel distance if the telemedicine group would have to travel to an in-clinic appointment
Muschol 2022	NR?	Travel cost (euro)	Patient costs saved	R (assumed)	NR	This involved, firstly, calculating and comparing three types of non–health care costs associated with medical appointments: 1. Travel costs were calculated following recommendations for empirical standard costs for health economic evaluations in Germany [29]. 2. Time costs were assessed by assigning monetary values to patients’ travel time, waiting time, and total time spent on appointments base…	Taking employment status into account, the total costs of a follow-up appointment were €16.11 for an employed patient in the telemedicine group and €92.63 for an employed patient in the control group. For an unemployed patient, the total costs decreased to €5.85 in the telemedicine group and to €60.23 in the control group due to the irrelevant production loss.
Muschol 2022	NR?	Absence from work	Absence from work	R (assumed)	NR	Fisher exact test	of the employed patients, only 5% (1/20) were absent from work so they could attend the appointment in the telemedicine group, compared with 16% (3/19) in the control group, as shown with the Fisher exact test (P=.34).
Natale 2022	Electronic patient tracking system	Cancellation for clinical reasons (any cancellation related to patient health, operative or anaesthetic factors)	Efficacy? Cancellation?	R (assumed)	NR	Odds ratios with 95% confidence intervals (CI) were calculated to compare cancellations between groups	The odds of cancellation did not significantly differ between the telephone and face-to-face groups, odds ratio 0.37 (95% CI: 0.039–3.46)
Natale 2022	NR	Service cost	Service costs	R (assumed)	NR	NR	During the study period, the per-appointment cost for the face-to-face group was £241.36, which contrasted with telephone clinics’ average consultation cost of £102.56. For the study period the overall cost of clinic assessment for the cohort was £18,547.76. If all patients were assessed in a telephone clinic, a cost saving of £8189.20 could have been achieved.
Nielsson 2022	Database	Cost savings (£)	Cost-effectiveness	NR	N	Savings were calculated using the average number of bed days saved. Costs for employing a therapy technician at £24,303 per annum were taken into account. There were no capital costs in acquiring the Motomed; this was borrowed from general ITU.	Total savings amounted to £1,266,327 (assuming 2017 costs of bed days, which have now increased).
Nielsson 2022	Database	Ventilation days (N/patient)	Hospital stay	NR	N	Descriptive statistics	Control vs Intervention 2017-2018 vs Intervention 2018-2019: 5.55 fs 1.82 vs 2.31. The results showed that early mobilisation reduced ventilation days by a mean of 4 days. This effect was sustained at 12 months and 24 months of the programme.
Nielsson 2022	Database	ICU LOS (days/patient)	Hospital stay	NR	N	Descriptive statistics	Control vs Intervention 2017-2018 vs Intervention 2018-2019: 10.7 vs 4.79vs 4.81
Nielsson 2022	Database	Cardiac High care & ward LOS (days/patient)	Hospital stay	NR	N	Descriptive statistics	Control vs Intervention 2017-2018 vs Intervention 2018-2019: 10.4 vs 8.9 vs 7.77. Intervention reduced cardiac intensive care stay by a mean of 6 days in patients after cardiac surgery. This effect was sustained at 12 months and 24 months of the programme.
Nielsson 2022	Database	Total hospital LOS (days/patient)	Hospital stay	NR	N	Descriptive statistics	Control vs Intervention 2017-2018 vs Intervention 2018-2019: 21.15 ( previous audit) vs 13.36 (2017) vs 12.62 (2018) - total length of hospital stay. Environmental sustainability The carbon footprint of the number of days saved was an impressive 48.5tonnes CO2e. This is equivalent to the annual carbon footprint of almost 5 UK citizens and 18 return trips London from Sydney in economy class.
Owens 2023	Paper costs	Economic sustainability (£)	Service costs	NR	NR	Costs of our paper (2.4p) and ink (£78.07 / cartridge) were obtained via the HB procurement team and used to estimate potential financial savings	Based on a reduction of 855 double sided pages printed per day, we anticipate savings of £2.11 per day. This is an annual saving of £548 per year. We will have a small additional saving of £10 from recycling of contrast.
Owens 2023	Database	Social sustainability (n questionnaires received)	Patient feedback	NR	NR	Narratively described	Patient feedback was positive and very few patients were not candidates to receive digital links on their reports
Patel 2023	Alteryx’s analytic platform	Petrol saved (gallons)	Patient petrol saved	R (assumed)	NR	NR	gallons of gasoline saved (47 763 gal for _x0002_60 minutes vs 308 794 gal for >60 minutes)
Patel 2023	Alteryx’s analytic platform	Round-trip driving distance saved, mi	Distance patient travel saved	R (assumed)	NR	NR	For patients who lived within a driving distance of 60 minutes from MCC, an estimated 1 032 775 round-trip miles were saved as a result of telemedicine, greater than 60 min 6 677 002 round-trip miles were saved
Patel 2023	Alteryx’s analytic platform	Gasoline saved	Fuel use	R (assumed)	NR	NR	gallons of gasoline saved (47 763 gal for _x0002_60 minutes vs 308 794 gal for >60 minutes),
Patel 2023	NR	Home electricity use for 1 year	Patient electricity use	R (assumed)	NR	NR	home electricity use for 1 year (82.6 homes for _x0002_60 minutes vs 534 homes for >60 minutes)
Patel 2023	NR	Home energy use for 1 year	Patient energy use	R (assumed)	NR	NR	home energy use for 1 year (53.5 homes for _x0002_60 minutes vs 346 homes for >60 minutes)
Patel 2023	NR	Tree seedlings grown for 10 years	Tree equivelent Equivalent carbon sequestration	R (assumed)	NR	NR	number of tree seedlings grown for 10 years (7019 for _x0002_60 minutes vs 45 376 for >60 minutes)
Patel 2023	NR	Carbon sequestered by acres of US forests/one year	?? Equivalent carbon sequestration	R (assumed)	NR	NR	arbon sequestered by acres of US forests in one year (502 for 60 minutes vs 3248 for >60 minutes).
Phull 2023	Database	Length of stay (days)	Patient outcomes	NR	NR	Day-case rates for each hospital trust were adjusted for demographic factors using multivariable logistic regression modelling. The models were adjusted for age, sex, IMD quintile, and HFRS category. Age was modelled as a continuous variable (there was no evidence of nonlinear_x0002_ity in the relationship between the log odds of day-case surgery and age) and sex, IMD quintile, and HFRS category …	Median length of stay, d (IQR): day case: 0, Inpatient: 1 (1–2) The day-case rate increased from 13% in 2013–2014 to 23% in 2019–2020, the last pre-COVID-19 year. There was substantial variation in adjusted day-case rates across the 116 trusts included. The highest day-case rate was 87% and 13 trusts had day-case rates above 50%. The lowest day-case rate was 3.5% and 14 trusts had a day-case rate…
Phull 2024	Database	Emergency readmission within 30 days (N, %)	Safety	NR	NR	Descriptive statistics	Readmissions n (%): Day case: 2599 (6.3) Inpatient: 15 339 (9.1) The 30-d emergency readmission (with an overnight stay) rate was 6.4% for the 29 trusts in the upper quartile for day-case rates and 6.5% for the trusts in the lower three quartiles. These rates were 6.3% for the top decile and 6.5% for the lower nine deciles
Richards 2022	NR Assume database review	Number patients accessing VARF	Accessibility	R (assumed)	nr	Narratively described	Of these 132 patients, 98 (75%) had acceptable scores and X-rays and were put directly through to VARF, as shown in Figure 3. In total, 32 (23%) patients had an acceptable X-ray but a low OHS. These patients had an additional phone call from a clinician (Figure 3). In total, 24 of these were then re-introduced to the VARF process. Only five (3.7% of the total) patients received an additional face…
Richards 2022	NR	Oxford Hip Score	Physical functioning	NR	NR	Narratively described	The results from the OHS of patients in VARF are shown in Figure 4. The majority (52%) had an excellent outcome. Only 10% had a poor outcome characterised by a score of less than 27.
Richards 2022	NR	University of California, Los Angeles score	QOL	NR	NR	Narratively described/Descriptive statistics	Most patients fell into the bracket between 3 and 6. This describes a range of activities from ‘activities limited to housework and shopping’ to ‘regularly participates in moderate activities including swimming’.
Richards 2022	Patient survey	Patient satisfaction	Patient satisfaction	p	n	Narratively described/Descriptive statistics	he key findings from these questions were that 90% of patients either agreed or strongly agreed with the question ‘Overall, how satisfied are you with the virtual clinic service?’. Overall, 67% strongly agreed with this statement. Only one patient stated that they disagreed with this statement... one-third of patients were happy to be followed up by their general practitioner (GP) and referred to…
Richards 2022	Patient survey	Patient satisfaction	Patient satisfaction	P	N	Using the additional demographic data gained from those who participated in the patient survey, we could correlate satisfaction with the VARF service with different measures.	patients with a score of below 35 on OHS were nine times more likely to be either neutral or unsatisfied with the service.
Richards 2022	Patient survey	Patient satisfaction	Patient satisfaction	P	N	Using the additional demographic data gained from those who participated in the patient survey, we could correlate satisfaction with the VARF service with different measures.	UCLA activity score versus overall satisfaction. Moderate correlation, r = 0.38.
Richards 2022	Patient survey	Patient satisfaction	Patient satisfaction	P	N	Using the additional demographic data gained from those who participated in the patient survey, we could correlate satisfaction with the VARF service with different measures.	Distance travelled versus satisfaction with VARF. Weak correlation, r = 0.19.
Richards 2022	Patient survey	Patient satisfaction	Patient satisfaction	P	N	Using the additional demographic data gained from those who participated in the patient survey, we could correlate satisfaction with the VARF service with different measures.	: Age versus overall satisfaction with VARF. Weak correlation, r = 0.25.
Richards 2022	Cost/mile	Patient costs saved (£) (fuel/mile and parking)	Patient cost saved	R (assumed)	nr	According to the Royal Automobile Club (RAC), the cost per mile to drive a petrol car (50 mpg efficiency) is 10.9p when petrol prices are at £1.20/l [11]. The mean distance travelled (24.6 miles) The parking cost at MPH for two hours is £4.50.	Petrol costs saved pp: totalled £2.68 in petrol costs. Parking costs saved: total of £7.18 per patient per appointment and a total of £948 for all VARF patients.
Richards 2022		Costs saved for service (staff time, overheads, use of space)	Service costs	R (assumed)	nr	These numbers include staff time, overheads, and use of the space. Additionally, VARF appointments are scheduled as 10 minutes shorter than their face-to_x0002_face counterparts (scheduled as 20 minutes). The standard clinic session is 210 minutes. For a full face-to_x0002_face clinic service for 132 patients, this would require 12.6 consultant clinics at a cost of £24,217.	There is a sizeable difference between the cost of a face-to-face (£1,922) and non-face-to-face (£446) appointment for the trust, totalling £1,476 per clinic list. If all patients had a VARF follow-up, this would require 6.3 consultant clinics at a cost of £2,809, a £21,408 saving. Once time and space are accounted for this represents almost a 90% saving for the department using VARF rather than …
Sillcox 2023a	NR	Miles saved	Patient distance saved	R (assumed)	NR	Explored via chi-square tests or Student t test, as appropriate. For all analyses, a p-value ≤0.05 was considered statistically signifcant.	There were signifcantly more patient miles traveled (25,310 vs. 4979) in the 2019 cohort, (p<.001).
Sillcox 2023a	NR	Attrition rate	Accessibility	R (assumed)	NR	dividing patients who chose to defer surgery by the total number of enrolled patients in the bariatric surgery program. explored via chi-square tests or Student t test, as appropriate. For all analyses, a p-value ≤0.05 was considered statistically signifcant.	The attrition rate was lower in the 2021 cohort (22.22% v. 35.9%, p<.001)
Sillcox 2023a	NR	Time to operation	Accessibility	R (assumed)	NR	subtracting the operative date from the initial visit with our clinic. explored via chi-square tests or Student t test, as appropriate. For all analyses, a p-value ≤0.05 was considered statistically signifcant.	For median time-to-OR, there was no statistically signifcant diference (162 days vs. 193 days, p=.226).
Sillcox 2023a	NR	Complications	Patient safety	R (assumed)	NR	recorded using the Clavien-Dindo classifcation. Narratively described	Face to face: There were 2 complications (3.9%). One was a reoperation for bleeding that required blood transfusion in one patient. The other was an aborted procedure due to general anesthesia intolerance. Telemedicine: There were two complications (3.6%): a reopera_x0002_tion for bowel obstruction and a readmission. There were no aborted procedures.
Thota 2020	Google maps	Travel distance (m)	Patient distance saved	R (assumed)	na	Descriptive stats/Narratively described	avoided . 300,000 miles traveled.
Thota 2020	Google maps	Travel time (h)	Patient time saved	R (assumed)	na	Descriptive stats/Narratively described	We calculated that patients saved on av_x0002_erage 4 hours and 40 minutes and 332 miles roundtrip traveling to their local clinic for telehealth as opposed to St George. In total, this saved 4,783 hours
Thota 2020	Google maps	Patient costs saved (sum lost wages and mileage)	Patient costs saved	R (assumed)	na	Mileage reimbursement was calculated using the federal rate of $0.545 per mile. Lost wages were calculated using the median wage for Utah in 2017 obtained from the Bureau of Labor Statistics.	Patients’ savings, calculated by summing lost wages and mileage reimbursement, were calculated to be $333,074. Per patient, this averages savings of $2,798.94,
Thota 2020	Revenue data	Service fees made ($)	Service fees made ($)	R (assumed)	na	Professional fees were calcu_x0002_lated at $340 for an initial consultation and $170 for a return patient visit. Sevier Valley Hospital collected a fa_x0002_cility fee, termed the originating facility fee, which averaged $220.10 The pharmaceutical, infusion clinic, radiology, and laboratory services revenues retained were estimated using Sevier Valley Hospital revenue data.	Institutionally, we estimate that $1,634 in pro_x0002_fessional fees were generated per patient, along with $1,894.96 in site origination fees. We calculate that Sevier Valley Hospital retained $3,605,500 in revenue from pharmaceuticals, infusion center fees, and radiology and laboratory services (Table 1). Per patient in 2018, Sevier Valley Hospital retained . $9,000 in revenue (Table 2). The in…
Tselapedi-Sekeitto 2023	Online survey	Patient satisfaction questionnaire (PSQ-18)	Patient satisfaction	Patient	N	Each participant's overall score was recorded (range 18 to 90) and later categorized into seven different subscales, as described elsewhere (general satisfaction, tech_x0002_nical quality, interpersonal manner, communication, financial aspects, time spent with the doctor, and accessibility and convenience). Descriptive statistics are presented as group means and standard deviations, as well as co…	Both groups reported similar satisfaction levels on all sub-domains of the PSQ-18 (Table 2). From the seven domains evaluated by the PSQ-18, the satisfaction with “Time spent with the doctor” correlated directly with age in the in-person group (r = 0.27; p = 0.037). In a subgroup analysis based on diagnosis, patients that presented with allergic rhinitis had significantly lower general satisfacti…
Tselapedi-Sekeitto 2023	Round trip patients postal code and hospital	Travel cost (distance+parking fee) (CAN $)	Patient cost saved	R (assumed)	NR	travel costs were calculated based on a round trip between patients' postal code and the hospital, using the Canada Revenue Agency's official deduction rates concerning vehicle expenses as 61¢ per kilometre (Province of Ontario) [8]. To do so, we assumed that all in-person pa_x0002_tients used an average-sized vehicle to get to the hospital. In addition, we considered an average estimated parking…	Direct contact group: top of that, the direct travel costs for this group averaged CAD 83 ± 96.
Tselapedi-Sekeitto 2023	Travel time, appointment time	Patient productivity loss (travel time (m), appointment time) (CAN $)	Patient productivity loss	R (assumed)	nr	or in-person visits, we used the travel time (round trip between patients' postal code and the hospital) and visit time (estimated 1.5 h). In turn, the virtual care group's loss of produc_x0002_tivity was estimated on an average phone call time of 30 min per virtual assessment. This variable was calculated based on the median hourly wages of CAD 24.04 in Ontario, according to the government of Ca…	While the estimated loss of productivity for the virtual care group was CAD 12, patients assessed in-person presented an average loss of productivity about six times higher (CAD 74 ± 40). O
Udayaraj 2019	IT renal system (assumed)	Eligible patients refused participate in tele-clinic	Acceptabiity to patients	R (assumed)	na	Percentage of patients that were eligible for tele-clinic and approached but refused (and reasons why).	In total, we initially approached 389 eligible kidney trans_x0002_plant patients. Of these, 185 (47.6%) agreed to take part. The most frequent reasons given for declining to take part were: preferring face-to-face interaction and not having issues with accessing the hospital for face-to-face appointments.
Udayaraj 2019	IT renal system (assumed)	Percentage patients DNA	Accessibility	R (assumed)	na	Baseline: percentage of patients that did not attend face-to-face clinics. Score: percentage of patients that did not attend tele-clinic.	A percentage of 2.9 (n=6) of tele-clinic patients did not attend their tele-clinic appointment compared with 6.9% for face-to-face clinics between August 2016 and October 2016.
Udayaraj 2019	IT renal system (assumed)	Blood test result quality	Patient safety	R (assumed)	na	Baseline: percentage of correct blood test results for face-to-face clinics. Score: percentage of correct blood test results for tele-clinics.	During the pilot, overall 74.8% of blood tests were ordered correctly.The blood test quality in the final PDSA cycle was 90.9%
Udayaraj 2019	IT renal system (assumed)	Blood test result availability	Patient safey	R (assumed)	na	Baseline: percentage of blood test results available for face-to-face clinics accessed via renal Information Technology system or Trust pathology laboratory system. Score: percentage of blood test results available for tele-clinics accessed via renal IT or Trust pathology laboratory system.	On average, 84.4% of blood test results were available for the tele-clinics during the entire project but the final PDSA cycle showed an improvement to 90.9%
Udayaraj 2019	IT renal system (assumed)	Average minutes/consultation (min)	Appointment time	R (assumed)	na	Baseline: allocated time for face-to-face consultations Score: length of tele-clinic consultations (only time spent on the phone).	Across all tele-clinics, the average call length was 10.3minThere is a trend towards reduced length of consultation time over the course of the project.
Udayaraj 2019	Survey	Patient experience	Patient satisfaction	R (assumed)	na	Overall satisfaction about tele-clinic and proportion of participants who would recommend this to other patients	A percentage of 97.9 of respondents were satisfied overall with their tele-clinic. Positive comments about the experience focused on the quality of the conver_x0002_sation itself and the convenience of conducting the clinic by phone. More negative comments tended to focus on what might be lost through telephone interaction rather than face-to-face sessions or specific comments about challenges in…
Udayaraj 2019	Survey	Patient travel saved (m)	Patient distance saved	R (assumed)	na	Average miles normally travelled to face-to-face appointments.	The tele-clinic saved 3527 miles of motorised travel in total.
Udayaraj 2019		Unplanned admissions (N)	Patient safetgy	R (assumed)	na	Percentage of patients requiring urgent admission within 1month of tele-clinic.	There were no unplanned admissions to hospital or urgent follow-up outpatient visits at NBT for the patients taking part in the tele-clinics. However, we do not have data to verify if the tele-clinic patients had required additional visits to their GPs that may not have been required if they had been seen in a face-to-face clinic.
Udayaraj 2019	IT renal system (assumed)	Cost of service (£)	Service costs	R (assumed)	na	Total cost savings per tele-clinic (reduced tariff balanced by number of patients who did not attend). We negotiated with specialist commissioners a £30 less tariff for tele-clinics compared with face-to-face clinics (£188 compared with face-to-face clinic tariff of £218).	The service provided an immediate saving to commissioners of £6060, but this excludes the blood sampling costs in primary care. Gener_x0002_ating a definitive estimate of cost saving for the tele-clinic project has proved challenging due to the way that activity and costs are recorded in secondary care. Isolating the total specific costs for a face-to-face clinic versus a tele_x0002_clinic has no…
Udayaraj 2019	IT renal system (assumed)	Inappropriate booking of patients into tele-clinic (n)	Inappropriate use fo service	R (assumed)	na	Number of patients who are not eligible for tele-clinics or those incorrectly booked into tele-clinics.	In total, three inappropriate patients were booked into the tele-clinics.
Vaidya 2022	Database	Patient travel saved (m)	Patient travel saved (m)	NR	NR	See carbon emission methods	we estimate that over 20 million (20,134,909) miles of travel have already been saved
Vaidya 2022	Database	Accessibility	Patients treated (N)	NR	NR	Database	at least 44,752 patients with breast cancer have been treated (Table 1). The total numbers of patients known to have been treated are approximately 30,000 in Europe, 9,000 in North America, 3,000 in Asia Pacific, 2,000 in South/ Central America, 500 in the Middle East, and 200 in Africa.
Vaidya 2022	Database	Effectiveness	Non-breast cancer mortality	NR	NR	Long-term results of the TARGIT-A trial (9) (Supplementary Figure 1) found no difference any breast cancer outcome or breast cancer–specific mortality but a significant reduction in non–breast cancer mortality (HR, 0.59; 95% CI, 0.40 to 0.86; P = 0.005) such that it was 5.41% for TARGIT-IORT and 9.85% for EBRT. The difference was 4.44% (95% CI of the difference being 2.5% to 6.4%). This estimate …	Scaling up the 4.44% (95% CI, 2.5% to 6.4%) reduction in non–breast cancer mortality to the 44,752 patients treated to date (mid-2020), we estimate that 1,987 (95% CI, 1,129 to 2,845) non–breast cancer deaths from causes other than breast cancer such as cardiovascular and lung problems and other cancers would be prevented.
Vo 2023	Weighing materials/Spreadsheet?	Landfill volume	Landfill volume			Materials were weighed using a multifunction scale. Narratively described	Landfill volume was reduced by 89%
Vo 2023	Modelling	Service cost ($)	Service cost ($)			cost analysis was calculated using material and shipping costs available to the outsourcing facility, with applicable bulk discounts.	Cost savings from reusing containers offset expenses incurred with return shipping and extra handling in the reuse cohort (net savings: $0.52 per 1000 bevacizumab doses)
Vo 2023	Spreadsheet?	Number trips used	Durability			Narratively describe	Polystyrene foam coolers (n=3) survived 10 roundtrips between the outsourcing facility and retina clinic (600 mi each way), maintaining good performance for the duration of the study (i.e., medication stayed cold, and cold packs remained frozen during inbound shipments); however, wear was visible in the form of marks and dents (Fig. 1). Cold packs (n=35) were less durable, lasting
Woods 2015	NA	NA	NA	NA	NA	NA	NA
Woolen 2023	Power monitor	Energy savings (kWh)	Energy savings (kWh)	NR	NR	See carbon emission methods	The lean and green model procurement costs were €16.5. Re-sterilization cost of a carpal tunnel release specific instrument set was €4.5. These two were combined to give an estimate of undertaking carpal tunnel release in a standard model of €21. The lean and green model was 66% more economical, representing a cost saving of €39. By reducing the number of instruments in the trays, the re-steriliz…
Woolen 2023	Power monitor	Service cost savings ($)	Service cost savings ($)	NR	NR	Cost savings were calculated from average large-firm indus_x0002_trial energy costs in the United States from October to December 2022 ($0.14 per kilowatt-hour) (10). To facilitate an international comparison, a sensitivity analysis was also performed, using the range of energy costs from June 2022 for the 10 countries with the most MRI units per million population ($0.05–$0.50 per kilowatt-hour)…	First scenario: $1717–$2943 annual saving. Second scenario: $2206–$3782.if a department with 30 MRI machines turns them off for 12 hours overnight, then it would have an annual impact of saving$51509–$88301,Scaling this up to outpatient MRI units across the United States, implementing a power-save instead of an off mode during the same period could annually save the U.S. health care system $8.2–$…
Woolen 2024	Power monitor	Power cycling time (min)	Service burden	NR	NR	We measured power cycling times and transition power consumption for MRI units 1–4 to estimate the net-benefit time. Power cycling time was defined as the time required to turn the system from prepared-to-scan to the lowest energy consumption state and back to full functionality	In exploring nonproductive time between scans, net benefit times for MRI units 1–4 were equivalent to their power cycling times, which were 11, 7, 22, and 13 minutes, respectively. In all devices, the cumulative energy savings during power cycling were higher than leaving the scanner in idle mode. Therefore, the benefit limitation was the time to power down and up the scanner. Even though variabi…
Yong 2022	Electronic database	Cancerous polyps identified (N, %)	Clinical effectiveness: screening	NR	NR	Descriptive statistics narratively reported	There were 4563 (89%) polyps measuring 0–10mm. 6 (0.1%) of these polyps were cancers, while 12 (0.2%) demonstrated high-grade dysplasia. Within this study population, there were 64 (1.2%) polyps with advanced histology, 47 with high-grade dysplasia (HGD) and 17 with adenocarcinoma. When polyps measuring 0–10mm were scrutinised, the rate of HGD and cancer was 0.2% and 0.1%, respectively. The rate …
Yong 2022	Combination of white light and narrow band imaging (NBI), with consequent tattoo applica_x0002_tion and documentation in the endoscopy report.	Prediction of cancerous polyps	Clinical effectiveness: screening	Endoscopist	N	Features predictive of the diagnosis of a polyp cancer were investigated using logistic regression.	. When undertaking a binary logistical regression examining polyp features predicting the likelihood of advanced histology, we found that polyp size >10mm, right-sided location and the screening population have a significant association (table 2). This would support combining ≤10mm polyp samples.
Yong 2022	Endoscopy report	Accuracy identifying cancerous polyps (N)	Clinical effectiveness: screening	Endoscopist assumed	NR	Descriptive statistics narratively reported	When we analysed the number of polyps with unex_x0002_pected advanced histology, there were a total of 38 polyps harbouring covert HGD or neoplasia. Within these polyps, 19 were complete (R0 ) resections at index polypectomy, with 5 of these patients requiring surgical resection. Out of the 64 polyps with advanced histology, the theoretical approach of combining small polyps into segmental, hemic…
Yong 2022	Endoscopy report	Repeat procedures	Clinical effectiveness or outcomes?	Endoscopist assumed	NR	Descriptive statistics narratively reported	The unexpected advanced histology resulted in 23 (63.9%) repeat colonoscopy or flexible sigmoidoscopy, 10 (27.8%) CT scans, 2 (5.6%) MRI pelvis, 1 (2.8%) Posi_x0002_tron Emission Tomography (PET)scan and 11 (30.6%) had surgery.
Yong 2022	Endoscopy report	Polyps assessed using Narrow band imaging (NBI) (N, %)	Fidelity to clinical process?	Endoscopist assumed	NR	Descriptive statistics narratively reported	We were unable to determine the exact proportion of endoscopist who assesses the polyps with NBI. The use of NBI was not always explicitly mentioned in the formal endoscopy reports.
Yong 2022	Endoscopy report	Polyps identified (N)	Clinical effectiveness	Endoscopist assumed	NR	Descriptive statistics narratively reported	A single polyp was diagnosed in 1471 (58.8%) of the procedures performed. Where there were multiple polyps, 240 (9.6%) were confined to a single colonic segment, 441 (17.6%) confined to a hemicolon and 350 (14.0%) were distributed throughout the colon.
Yong 2022	Endoscopy report	Pot use (N, %)	Waste production	Endoscopist assumed	NR	Descriptive statistics narratively reported	Within our department, we found that 4192 spec_x0002_imen pots were used for the 5125 polyps, across 2502 procedures. There were 1031 (41.2%) of procedures where there were multiple polyps. Individual pots were used per polyp in 756 (73.3%), while multiple polyps in the same colonic segment were combined in 160 (15.5%), per hemicolon in 111 (10.8%), and all in 1 pot in 4 (0.4%). There was no tren…
Zander 2011	Database	Distance to point of care (km)	Distance to point of care (km)	NA	NA	Two matrices of destination ‘care points’ were constructed, one for the thrombolysis care model (corresponding to the 18 regional district general hospitals with Accidents and Emergency departments) and one for the pPCI care model (corresponding to the three regional pPCI centres). ArcEditor GIS software with a Network Analyst extension was used to compute ‘real world’ distances from LSOA centroi…	The average journey distance required for the transport of a STEMI patient to their closest care point was 13.0 km under the thrombolysis model, and 42.2 km under the pPCI model...Using HES online data 2002 –03 to 2006 –07 for all myocardial infarction admissions (STEMIs and non-STEMIs) and multiplying by 0.4 to derive an estimate of only the STEMI events,13,14 about 3316 STEMI hospital admission…

## Sheet: AC-Telehealth
Study	Method of data collection	Outcome measure Name (unit)	Outcome Measure Category	Rater	Blinded	Method of analysis	Summary of findings
Author, date	(e.g. database review, survey)	(e.g. name of tool, questionnaire)	(e.g. patient satisfaction, clinical effectiveness, safety)	P=Patient, D=Doctor/clinician, R=Researcher, Z=Other (give details), NR=Not Reported	Was rater blind to treatment group? (Y/N)	State name of analysis	Cut and paste from abstract and/or results section
Andrew 2020	Survey using REDCap	Patient satisfaction	Patient satisfaction	P	NR	Narratively described	95% of patients surveyed across telehealth service felt that they received the same standard of care as they would have in a face-to-face consultation
Andrew 2020	Survey using REDCap	Patient understanding	Patient understanding	P	NR	Narratively described	85% indicated that the telehealth appointment had helped them to better understand their condition
Andrew 2020	Distance from patient location to hospital (Google estimate)	Distance KM	Distance patient travel saved	NR	N	Narratively described	Telehealth potentially saved patients a total of 203,202 kilometres in travel distance (equivalent to five trips around the circumference of the world)
Andrew 2020	Google estimate (assumed)	Time (hours/days)	Time patient travel saved	NR	N	Narratively described	[Saved] 2771 hours (115 days) in car travel time
Andrew 2020	Google estimate (assumed)	Cost petrol (Australian $)	Patient costs saved	NR	N	Narratively described	[Saved] approximately AUD $31,048 in petrol costs
Arndt 2023	Survey	Patient satisfaction	Patient satisfaction	P or carer	N	Narratively described	A high percentage (84.3%) of the respondents were very satisfied or satisfied with the video consultation
Arndt 2023	Survey	Time (min/hr)	Time saved	P or carer	N	Narratively described	On average, a video consultation lasted about 30 min. Two thirds of the respondents said that they would spend more than 2 h at every visit in an outpatient clinic for a face-to-face-appointment
Arndt 2023	Survey	Feasibility/Accessibility	Feasibility/Accessibility for patient	P or carer	N	Narratively described	Half of the respondents (n = 22) who completed a video consultation were dependent on an escort
Beswick 2016	NR	Time travel saved	Patient Travel time (h)	R (assumed)	NR	Travel time was based on average driving or flying time from remote locations to PAVA	For the entire cohort of 21 telemedicine patients, >$19,000 was saved between patients and the VHA and 600 hours were spared on travel t
Beswick 2016	NR	Automobile travel distance saved	Patient travel distance saved	R (assumed)	NR	NR	Automobile travel distance saved miles- Fresno 8910; Albuquerque 25,248 ; Total 34,158
Beswick 2016	NR	Cost of travel and procedures ($)	Patient cost	R (assumed)	NR	Based on the federal government’s reimbursement rate for travel and calculations by the VHA finance department when determining the cost of the fee based on specific procedures	For the entire cohort of 21 telemedicine patients, >$19,000 was saved between patients and the VHA
Beswick 2016	Electronic Medical Data	Time to referral to telemedicine (days)	Accessibility: Waiting time	R (assumed)	NR	Narratively described	Referral to telemedicine visit: all patients 18 (6–53); high-grade 8 (6–11); low-grade 28 (7–53) In person: mean time from initial referral to in-person evaluation was 21 days (range 6–61 days)
Beswick 2016	Electronic Medical Data	Telemedicine to OR (days)	Accessibility: Waiting time	R (assumed)	NR	Narratively described	Telemedicine to OR: all patients 48 (11–101); low-grade 50 (42–101); high-grade patients 20 (11–30) In person: mean time from evaluation to surgery was 28 days (range 0–55 days)
Beswick 2016	Electronic Medical Data	Referral to OR (days)	Accessibility: Waiting time	R (assumed)	NR	Narratively described	Referral to OR: all telemedicine patients 54 (17–108); low-grade patients 72 (31–108); high-grade 28 (17–36) In person: mean time from referral to surgery was 49 days (range 22–83 days)
Connor 2011b	Google maps	Patient travel saved (km)	Patient travel	NR	NR	Each patient’s return journey length was calculated from their postcode using Google Maps	Had these patients attended clinic, they would have travelled a total of 1180.10 km (mean 39.34 km, range 1.76–241.26 km), with only 64.74 km (5.8%) undertaken by public transport
Connor 2019	CT scan	Kidney stone characteristics (Size (mm) /location(renal, upper ureter, middle ureter, lower ureter))	Physical health	CT	NR	Narratively described	Overall there were: 570 (56.5%) lower, 157 (15.6%) upper, 96 (9.5%) mid-ureteric and 163 (16.2%) renal calculi (Table 2). In 22 patients (2.2%), no calculus was identified on crosssectional imaging, but evidence of a recently passed calculuswas present. The mean (SD) stone size was 3.5 (2.3) mm
Connor 2019	Database	Time to treatment allocation	Time to treatment allocation	NR	NR	Narratively described	The median (interquartile range [IQR]) time to VC decision was 2 (1–5) days
Connor 2019	Database	Discharge destination	Discharge destination	NR	NR	Narratively described	In total, 347 patients (34.4%) were discharged directly from the VC (n = 164) or after a further VC encounter (n = 183). A further 488 patients (48.4%) proceeded to an FTF clinic and 173 (17.2%) to surgical intervention
Connor 2019	Database	Type of surgery	Type of surgery	NR	NR	Narratively described	Surgical intervention included PCNL in 0.5% of patients (n = 5) and URS in 8.9% (n = 90). ESWL was performed in 7.97% of patients (n = 78)
Connor 2019	Database	Repeat presentation/ obstruction	Adverse events	NR	NR	Narratively described	Over the 4-year study period, two patients (0.2%) experienced an adverse event (Clavien–Dindo grade III). One patient (0.1%) was incorrectly referred due to not meeting VC criteria, and the patient was promptly called back for definitive intervention. Another patient (0.1%) underwent ureteric stent insertion at a different center for unspecified reasons. Four patients (0.4%) re-presented to the e…
Connor 2019	Database	Cost-Outcomes Analysis	Cost	R (assumed)	N	A cost–outcomes analysis was performed using the 2018–2019 NHS National Tariff workbook. The charge to the NHS Clinical Commissioning Group for an FTF clinic was £173 per new patient and £66 per follow-up patient. The cost of a VC was set at £29 per patient, based on time to review the records and imaging, and for necessary communication (written/verbal)	The calculated direct cost of a VC was £29,232 with an FTF clinic opportunity cost of £174,384. This led to costsavings of £145,152 for the NHS Clinical Commissioning Group
Croghan 2021	Enquiry/AA route plannter/Google Maps	Patient cost saved (petrol, toll and parking costs)	Cost	R	N	Narratively described	Over the study timeframe, we estimated overall financial savings of £6,655 (€7,372); an average saving of £25.91 (€28.70) per rural-dwelling patient and of £6.05 (€6.70) per urban-dwelling patient
Croghan 2021	Enquiry/AA route plannter/Google Maps	Distance M/KM	Distance patient travel saved	R	N	Narratively described	With the use of VCs, an overall reduction in round-trip distance travelled by patients of 31,038 miles (49,951km) over 3 months was observed, with a mean saving of 93.8 miles (151km) per rural-dwelling patient
Croghan 2021	Enquiry	Mode of travel	Mode of travel	R	N	Narratively described	Car travel was the usual mode of transport to the hospital reported by 71.4% of rural-dwelling patients and by 59.3% VCs of patients overall
Croghan 2021	Enquiry/AA route plannter/Google Maps	Time saved (h)	Patient time saved	R	N	Narratively described	Based on travel time, for car and public transport modes of travel, and averaging a 20-minute ‘wait to be seen’ in the clinic for each patient, we calculated a patient time saving of 1,257.8 hours overall, with a conservative mean time saving of 2 hours 40 minutes per rural-dwelling patient. The average rural-dwelling patient required two or three different modes of public transport (mean 2.34) t…
Croghan 2021	Database	Agreed management plan and/or discharge decision	Clinical effectiveness	R	N	Narratively described	Management plan agreed upon: Y=240(98.4%), N=4(1.6%)
Croghan 2021	Database	Patient symptoms/diagnosis	Indication for virtual consultation/Physical Health	R	N	Narratively described	Elevated prostate-specific antigen 51 (20.4); Lower urinary tract symptoms 46 (18.4); Surveillance (uro-oncology) post treatment 41 (16.4); Urolithiasis 26 (10.4); Active surveillance prostate cancer 22 (8.8); Follow-up of diagnostic imaging 14 (5.6); Postoperative review 13 (5.2); Infection 12 (4.8); Haematuria follow-up 8 (3.2); Other 11 (4.4
Croghan 2021	Database	Appointment type	Appointment type	R	N	Narratively described	New 14 (5.6); Return 236 (94.4)
Croghan 2021	Database	Patient contactable	Patient Attendance	R	N	Narratively described	Contactable 244 (97.6); Uncontactable 6 (2.45)
Curtis 2021	Telephone survey	Convenience	Patient Satisfaction	P	N	Statistical analysis of quantitative data was performed using GraphPad Prism 8 software. Continuous data were analyzed using a two-tailed unpaired t-test following confirmation that the data were normally distributed	There was no significant difference between F2F and NF2F groups in terms of convenience (9.1/10 vs 9.2/10, p = 0.32)
Curtis 2021	Telephone survey	Ease of communicatoin	Accessibility	P	N	Statistical analysis of quantitative data was performed using GraphPad Prism 8 software. Continuous data were analyzed using a two-tailed unpaired t-test following confirmation that the data were normally distributed	There was no significant difference between the F2F and NF2F groups in terms of ease of communication (9.3/10 vs 9.2/10, p = 0.28). All NF2F consultations were telephone consultations. However, 84% reported that they had access and knowledge to perform a video consultation in the future. Those unable to use video consultation were significantly older by 17 years (p < 0.001)
Curtis 2021	Telephone survey	Subjective patient safety	Patient Safety	P	N	Statistical analysis of quantitative data was performed using GraphPad Prism 8 software. Continuous data were analyzed using a two-tailed unpaired t-test following confirmation that the data were normally distributed	There was no significant difference between the F2F and NF2F groups in terms of subjective patient safety (9.1/10 vs 9.2/10, p = 0.31)
Curtis 2021	Telephone survey	Overall satisfaction rating	Patient Satisfaction	P	N	Statistical analysis of quantitative data was performed using GraphPad Prism 8 software. Continuous data were analyzed using a two-tailed unpaired t-test following confirmation that the data were normally distributed	There was no significant difference between the F2F and NF2F groups in terms of overall satisfaction rating (9.0/10 vs 9.1/10, p = 0.35). Overall, 80% of NF2F would be happy to be treated like this again in the future, and 33% of the F2F group would prefer to have an NF2F consultation in the future. Average patient satisfaction by mode of transport: car F2F=89%, Bus F2F=85%, NF2F=91%
Curtis 2021	Telephone survey	Cost (parking, petrol, bus fair, missing work, organising childcare) (£)	Patient cost saved	P	N	Same as above. The cost to the patient of attending an F2F consultation was also considered. This includes a cost of £4.40 ($6.00) for parking for two hours and average petrol cost of £4.56 ($6.22) for 82% of the patients who drove to their appointment. Those attending by bus paid £12.00 ($16.36) for the “day rider” ticket. Additionally,there may be a cost associated with missed work or organizin…	Financial cost to patient by mode of transport: Car F2F=£8.96, Bus F2F=12.00, NF2F=£0.00
Dorrian 2009	NR	Service costs (cost of equipment , telecommunications for telemedicine, staff time, travel costs)	Service costs	R (assumed)	NR	Preliminary cost-minimisation analys	The variable cost of the patient being seen in Aberdeen was approximately £383. The annual fixed cost of the teleendoscopy clinics was £10,502 and the variable cost was £77 per patient. Threshold at which tele-ENT became cheaper than travel was a workload of 35 patients/year. The actual workload during the pilot study was 29 patients/year
Dorrian 2009	NR	Waiting time	Waiting time	R (assumed)	NR	Narratively described	The mean time for a patient to be seen following receipt of the referral letter at the video clinic was 6.6 weeks. Prior to telemedicine there were only six visiting clinics per year. With telemedicine in use, 12 clinics were held per year, i.e. 6 visiting and 6 virtual clinics. No patient waited longer than four weeks for an appointment, which conforms with current health service guidelines.1 Al…
Dorrian 2009	NR	Technical problems	Accessibility	P & D	NR	Narratively described	Feasibility was confirmed after the first 20 patients, following positive feedback from all concerned and the absence of any significant clinical or technical problems
Dorrian 2009	NR	Significant clinical problems	Patient safety	P & D	NR	Narratively described	Same as above
Dorrian 2009	NR	Patient feedback	Patient satisfaction	P	NR	Narratively described	Same as above
Dorrian 2009	NR	Discharge destination	Discharge destination	NR	NR	Narratively described	Twenty-seven patients (64%) were given reassurance or advice and discharged, 2 patients (5%) were put onto the surgical waiting list, 9 patients (21%) were followed up and 4 (10%) were referred to the speech and language therapist (one of whom was later discharged)
Filfilan 2021	Google map data	Distance saved (m/km)	Distance patient travel saved	R (assumed)	NR	Median & interquartile range [IQR]	6699 km (4162 miles) would have been covered by the patients if the consultation had been face-to-face during the study period. The distance per person was estimated at 83.7 km (52 miles). Car journeys were the usual means of transport and patients drove 6522 km (97.3%)
Filfilan 2021	NR	Patient cost saved (transport)	Patient cost saved	R (assumed)	NR	Median and interquartile range [IQR]. Reduction in cost of teleconsultation compared to in-person consultation was calculated. The consultation cost was not included as it did not differ between remote and in-person consultations. The calculation included the diesel cost for the average French car (0.07 l/km at a rate of 1.47 D /l equal to 0.1 D /km) [14]. For public transport, a one-way ticket w…	Overall, the patients would have spent 974 D on transport if they had attended in-person consultations. This was dis_x0002_tributed as follows: fuel (645 D ), tolls (283 D ) and metro tickets (46 D )
Filfilan 2021	Google map data	Patient travel time saved	Patient time saved	R (assumed)	NR	Median and interquartile range [IQR].	Voiding in-person consultations saved the patients a total of 112 h of travel time which corresponded to 1.4 h saved per patient
Filfilan 2021	Telemedicine Satisfaction Questionnaire (TSQ)	Patient Satisfaction	Patient Satisfaction	P	N	Median and interquartile range [IQR]. qualitative variables as number and percentage	Of the 80 included patients, 69 (86.3%) judged the teleconsultation as a ‘‘good experience’’ according to their TSQ. Median TSQ was 66 (IQR = [58—67]).
Filfilan 2021	Telemedicine Satisfaction Questionnaire (TSQ)	Clinician satisfaction	Clinician satisfaction	D	N	Qualitative variables as number and percentage	Of the 5 five urologists who performed the teleconsultation, 4 (80%) judged the teleconsultation as ‘‘good teleconsultation’’
Jiang 2021	Questionnaire	Telemedicine Satisfaction and Usefulness Questionnaire	Patient satisfaction	P	N	Descriptive statistics and narrative summary	In general, patients were largely satisfied with teleoncology visits in the initial (83% Agree or Strongly Agree) and follow-up survey periods (81% Agree or Strongly Agree). However, feedback was not universally positive as Veterans did not agree teleoncology visits were as satisfying as in-person visits (47% Agree or Strongly Agree). Inclusion of audiovisual component was crucial in improving pa…
Jiang 2021	Google map data	Distance (m)	Distance	R (assumed)	N	Graphical representation of patient locations was generated using Mapline. Descriptive statistics /narrative summary	Total travel-related savings are as follows: 86,470 miles
Jiang 2021	Google map data	Patient Travel time (m)	Patient Travel time (h)	R (assumed)	N	Same as above	84,374 minutes saved
Jiang 2021	Google map data	Patient Cost USD	Patient cost	R (assumed)	N	Travel costs were estimated as the product of round-trip distance and the 2020 Federal Standard Mileage rate of 57.5 cents per mile, converted to US dollars (USD). Descriptive statistics of TSUQ results and estimated financial and environmental impacts were generated in Microsoft Excel	$49,720 US dollars, saved
King 2023	Survey	Mode of travel	Patient mode of travel	P	N	Differences were compared using the Mann-Whitney U test for continuous variables and the Student’s t-test and χ2 test for nominal variables. All tests were two sided and significance was accepted as p<0.05	The distribution of the mode of transport used was significantly different. Patients attending non-tertiary hospitals were more likely to travel by car/ taxi than those attending a tertiary centre (286/412, (69.4%) vs 116/344, (33.7%); p=0.0001). Conversely, patients attending tertiary centres were twice as likely to travel by public transport than patients attending non-tertiary hospitals (228/3…
King 2023	Electronic Patient Record	DNA rate	Patient attendance	R (assumed)	NR	Differences were compared using the Mann-Whitney U test for continuous variables and the Student’s t-test and χ2 test for nominal variables. All tests were two sided and significance was accepted as p<0.06	There was a significant difference in DNA rates from group 1 to group 2. Group 1 had only two patients who DNA compared with 15 in group 2 (2/1081, 0.185% vs 15/1059, 1.416%; p=0.0001)
King 2023	Electronic Patient Record	Blood test requests after appointment	Patient safety	R (assumed)	NR	Differences were compared using the Mann-Whitney U test for continuous variables and the Student’s t-test and χ2 test for nominal variables. All tests were two sided and significance was accepted as p<0.07	Significantly fewer blood tests were requested in group 2 (TH) appointments when compared with group 1 (F2F) appointments. Blood tests were requested in 342 of 1081 (31.6%) appointments in group 1 and 225 of 1059 (21.3%) appointments in group 2 (p=0.03). There was no significant difference in how non_x0002_tertiary (p=0.13) or tertiary centres (p=0.08) behaved from group 1 to group 2
King 2023	Electronic Patient Record	90-day admission rate	Patient safety	R (assumed)	NR	Differences were compared using the Mann-Whitney U test for continuous variables and the Student’s t-test and χ2 test for nominal variables. All tests were two sided and significance was accepted as p<0.08	There were 78 admissions within 90 days of appointment date in group 1, 28 of these were related to the underlying gastroenterological diagnosis. In group 2, there were 62 any cause These differences were not significant (p value for any cause admission=0.43; p value for admission related to gastroenterological diagnosis=0.49)
King 2023	Electronic Patient Record	90-day mortality rate	Patient safety	R (assumed)	NR	Differences were compared using the Mann-Whitney U test for continuous variables and the Student’s t-test and χ2 test for nominal variables. All tests were two sided and significance was accepted as p<0.09	The mortality rates between group 1 and group 2 were also not significant. There were 20 deaths in group 1 and 16 deaths in group 2 within 90 days of appointment (p=0.69)
Lambert 2023	Google maps	Travel distance (km)	Patient travel distance saved	R (assumed)	NR	Google Maps did not find an estimated travel distance and travel time for 0.6% of visits. Therefore, values were imputed by using the median value of the corresponding area of residence. R version 4.1.3 was used for analyses and included the R packages of ggplot2 and gmapsdistance. Narratively described	The total estimated travel distance saved during the study period varied from 420,000 to 750,000 km per month
Lambert 2023	Google maps	Time saved (h)	Patient travel time saved	R (assumed)	NR	Narratively described	The total estimated travel time saved varied from 5500 to 9600 h of driving per month
Lambert 2023	Google maps	Patient employment	Patient costs saved	R (assumed)	NR	In the subsequent sensitivity analysis, several adjustments were made. First, the cost calculation from the patients’ point of view was modified to test the effect of alternative assumptions on the valuation of production losses	Assuming that all patients who were absent from work were employed full time (i.e., 8.2 hours per day), the societal cost of lost production would have increased to €241.74 (mean €12.09, SD 54.05) in the telemedicine group and to €725.21 (mean €38.17, SD 90.56) in the control group. In contrast, assuming only part-time employment of 3.9 hours per day for all patients who were absent from work, th…
Lambert 2023	Google maps	Environmental costs saved (euros)	Environmental costs saved (euros)	R (assumed)	NR	The calculation of environmental costs saved in the telemedicine group is based on environmental costs of €0.05045 per pkm. This value represents the average environmental costs of gasoline and diesel powered cars	The use of telemedicine saved approximately €3.73 in environmental costs per patient, resulting in a total of €97.07 for all patients in our study. Finally, the potential savings can also be seen in the model calculation for 1 year if 8 patients per week had a video consultation instead of a clinic consultation, as was the case in our study. For this calculation, the average distance between the …
Lambert 2023	Google maps	Environmental costs	Environmental costs	R (assumed)	NR	The calculation of environmental costs saved in the telemedicine group is based on environmental costs of €0.05045 per pkm. This value represents the average environmental costs of gasoline and diesel powered cars	From discussion: for each patient who received a video consultation instead of a clinic consultation, emissions of 11.248 kg of greenhouse gases, 0.070 kg of carbon monoxide, 0.011 kg of volatile hydrocarbons, 0.028 kg of nitrogen oxides, and 0.0004 kg of particulates could be saved due to avoiding traveling by car. Main results: To calculate the emissions saved in the telemedicine group due to t…
McLachlan 2021	Database	Time to first contact (Days)	Accessibility	NR	NR	Narratively described	The time to contact was consistent, with low standard variation (5 days over a mean of 10.8 days): 50% were contacted within 9 days, 75% contacted within 14 days and all were contacted by 28 days. The majority (60%) of enrolled patients had been in hospital within the last six months with a primary diagnosis of decompensated HF: 50% of patients were enrolled within two months from their most rece…
McLachlan 2021	NR	Time to maximal tolerated GDMT (days)	Treatment effeicacy	NR	NR	Data statistically analysed using excel and a QI Macro For each hypothesis test, we set an alpha value of 0.05 and used a paired t-test to compare the variables before and after the trial participation, after having verified that the difference between pairs were normally distributed	Within two months of entering the trial (56 days), 75% of patients were deemed to be optimally titrated, with 88% achieving ≥50% of the target dose of renin-angiotensin blocker, 74% achieving ≥50% of the target dose of beta-blocker, and 62% being on spironolactone (MRA). The use of Entresto (ARNI), a novel neprilysin inhibitor/angiotensin receptor blocker agent, increased from 12% to 40%, and diu…
McLachlan 2021	NR	Patient Death	Safety	NR	NR	Data statistically analysed using excel and a QI Macro For each hypothesis test, we set an alpha value of 0.05 and used a paired t-test to compare the variables before and after the trial participation, after having verified that the difference between pairs were normally distributed	With mean of 203 days (range 140–264 days) follow-up, there were no deaths during pilot
McLachlan 2021	Transthoracic echocardiogram	Left ventricular ejection fraction (LVEF)	Physical health	NR	NR	Data statistically analysed using excel and a QI Macro For each hypothesis test, we set an alpha value of 0.05 and used a paired t-test to compare the variables before and after the trial participation, after having verified that the difference between pairs were normally distributed	During the evaluation there were significant reductions in systolic blood pressure (p. 0.004)
McLachlan 2021	BP machine	Heart rate	Physical health	NR	NR	Data statistically analysed using excel and a QI Macro For each hypothesis test, we set an alpha value of 0.05 and used a paired t-test to compare the variables before and after the trial participation, after having verified that the difference between pairs were normally distributed	Significant reduction heart rate (p. 0.002) a
McLachlan 2021	Blood test	natriuretic peptide	Physical health	NR	NR	Data statistically analysed using excel and a QI Macro For each hypothesis test, we set an alpha value of 0.05 and used a paired t-test to compare the variables before and after the trial participation, after having verified that the difference between pairs were normally distributed	Significant reduction NT-proBNP (p. 0.001)
McLachlan 2021	Blood test	Estimated glomerular filtration rate	Physical health (kidneys)	NR	NR	Data statistically analysed using excel and a QI Macro For each hypothesis test, we set an alpha value of 0.05 and used a paired t-test to compare the variables before and after the trial participation, after having verified that the difference between pairs were normally distributed	No significant change eGFR,(p. 0.2)
McLachlan 2021	Blood test	Serum potassium	Physical health	NR	NR	Data statistically analysed using excel and a QI Macro For each hypothesis test, we set an alpha value of 0.05 and used a paired t-test to compare the variables before and after the trial participation, after having verified that the difference between pairs were normally distributed	No significant change serum potassium (p.0.2)
McLachlan 2021	NR	New York Heart Association class	Symptom severity	NR	NR	Data statistically analysed using excel and a QI Macro For each hypothesis test, we set an alpha value of 0.05 and used a paired t-test to compare the variables before and after the trial participation, after having verified that the difference between pairs were normally distributed	No significant change NYHA class (p. 0.2)
McLachlan 2021	NR	Hospitalisations	Patient safety	NR	NR	Data statistically analysed using excel and a QI Macro For each hypothesis test, we set an alpha value of 0.05 and used a paired t-test to compare the variables before and after the trial participation, after having verified that the difference between pairs were normally distributed	Twenty-five admissions in 19 patients (38%) were recorded with four admissions (8%) related to HF
McLachlan 2021	Interview	Patient experience	Patient satisfaction	Patient	N	Narratively described	The majority of patients expressed confidence in using and reading the BP monitor from home. Patients reported feeling empowered and having increased motivation to manage their health conditions since participating in the trial. Patient experience with clinicians was positive, with the majority describing appreciation for the interaction and rapport. They expressed an understanding of the changes…
Miah 2019	Google maps	Distance (m)	Patient distance saved	R (assumed)	NR	Descriptive/narrative	In total, 4623 travel miles were avoided by patients. The median travel distance avoided for each patient was 3.8 miles
Miah 2019	2017-18 NHS national tariff workbook	Costs (£)	Service cost saved	R (assumed)	NR	Cost analysis was performed using the 2017–18 NHS national tariff workbook. A F2F new and follow-up consultation cost is £173 and £66 respectively for each patient. This tariff included the market forces factors applicable to our institution. The cost for each virtual clinic was calculated at £250 per session, with each session having a list of 12–13 patients. The administrative costs for each vi…	The cost of the virtual clinic was £8,250 over the fourm onth period. The face-to-face follow-up clinic opportunity cost for this was calculated at £26,994. This provided savings for NHS clinical commissioning groups of £18,744, making a predicted 12-month cost saving of £56,232
Miah 2019	Clinic data	Clinic outcomes (discharged, rebook VC, discuss at MDT, book f2f clinic)	Patient outcome	R (assumed)	NR	Narratively described	The majority of our patients (68.5%, n = 280) were discharged from further follow-up. 13% of our patients were given an appointment for a f2f clinic (n = 53), with the remainder either having another future virtual clinic booked (16.1%, n = 66) or being listed for discussion at a multidisciplinary team meeting (2.4%, n = 10) prior to a decision around their clinical outcome
Miah 2019	Likert scale	Patient satisfaction	Patient satisfaction	Patient	N	Narratively described	Patient satisfaction with our service (defined as very happy or happy) was at 90.5%. Dissatisfaction (defined as very unhappy or unhappy) was at 2.8%
Miah 2019	Adverse event log	Adverse events	Patient safety	R (assumed)	NR	Narratively described	No patients were recorded or identified as undergoing an adverse events as a direct result of their virtual consultation
Miah 2019	Complaint log	Complaints	Patient Satisfaction	R (assumed)	NR	Narratively described	No patients were recorded as having made a formal complaint citing their virtual consultation as a cause
Mojdehbakhsh 2021	NR	Patient distance saved (m)	Patient distance saved	R (assumed)	NR	Demographics and descriptive statistics	15,511.8 miles for our sample of 192 patients
Mojdehbakhsh 2021	Electronic Health Record	Percentage telemedicine appointments	Implementation rate	R (assumed)	NR	Demographics with descriptive statistics were generated for 192 patients. Annotated run charts were created for the primary and secondary goals of the study	There were 192 unique patients that were involved in 217 telemedicine encounters (53% of total encounters). Of the 217 telemedicine encounters, 54% were for surveillance, 23% for chemotherapy, 16% postoperative, and 7% other types (Table 2). Fig. 1 depicts the entire 30-day project period and depicts the percentage of telemedicine visits completed daily in the context of both the initial and seco…
Mojdehbakhsh 2021	Electronic Health Record	Percentage patient consent	Implementation rate	R (assumed)	NR	Demographics with descriptive statistics were generated for 192 patients. Annotated run charts were created for the primary and secondary goals of the study	In the first week following the initial intervention, only 3.6% of providers’ notes documented patient consent to participate in telemedicine encounters. Following the secondary intervention, 96.6% of notes documented consent
Mojdehbakhsh 2021	Telemedicine Satisfaction Survey (TeSS)	Patient satisfaction	Patient satisfaction	P	N	Individual responses were tabulated and reported	Based on 113 respondents: overwhelming satisfaction with voice quality of the encounter as 75.2% (n = 85) responded excellent and 21.2% (n = 24) responded good. Patients rated the following aspects of the telemedicine encounter as good or excellent: call quality (96.5%), personal comfort (92.9%), length-of-visit (94.7%), treatment explanation (93.8%), overall experience (88.5%). Moreover, 82.3% o…
Mojdehbakhsh 2022	Telemedicine Satisfaction Survey (TeSS)	Long-term patient satisfaction	Long-term patient satisfaction	NR	NR	Descriptive statistics were calculated and results were depicted in tabular and graphical forms	Most patients rated the following aspects of the telemedicine encounter as good or excellent: quality of technology (97.8%), personal comfort (90.8%), length-of-visit (95.2%), treatment explanation (93.7%), overall experience (92.7%). Moreover, 87.0% of patients reported they would use telemedicine again and 82% would recommend telemedicine to another gynecologic oncology patient. Comments illust…
Mojdehbakhsh 2022	Database	How recurrence detected	How recurrence detected	NR	NR	Descriptive statistics were calculated and results were depicted in tabular and graphical forms	Of these, 17 (58.6%) were diagnosed based on patient reported symptoms, 7 (24.1%) on routine biomarkers, 4 (13.8%) on routine imaging, and 1 (3.4%) on asymptomatic exam. Patient-reported symptoms led to a diagnosis of recurrence across all primary cancers. Specifically, patient-reported symptoms led to the diagnosis of 53.8% of ovarian cancer recurrences, 75% of uterine cancer recurrences, 33.3% …
Mojdehbakhsh 2022	Database	Number recurrences (N)	Number recurrences (N)	NR	NR	Descriptive statistics were calculated and results were depicted in tabular and graphical forms	Of the 394 patients seen in this study period, 29 (7.4%) were diagnosed with a recurrence
Mojdehbakhsh 2022	Database	Location recurrence	Location recurrence	NR	NR	Descriptive statistics were calculated and results were depicted in tabular and graphical forms	Locations of recurrence included the peritoneum (n = 6, 20.7%), vagina (n = 6, 20.7%), pelvis (n = 5, 17.2%), retroperitoneal lymph nodes (n = 5, 17.2%), liver (n = 3, 10.3%), lung (n = 1, 3.4%), other site (n = 2, 6.9%), and brain (n = 1, 3.4%). The primary sites that recurred were as follows: ovary (n = 13, 44.8%), uterus (n = 8, 27.6%), cervix (n = 3, 10.3%), fallopian tube (n = 2, 6.9%), vulv…
Muschol 2022	NR	Treatment duration (min)	Treatment duration	R (assumed)	NR	The RCT data are presented as mean and SD, median and IQR, or percentage. To compare the intervention and control groups, the Mann-Whitney U test was used for continuous variables and the Fisher exact test was used for categorical ones. Statistical significance was assumed at P≤.05	Treatment duration in the intervention group, at 8.23 minutes on average, was significantly shorter than that in the control group, at 10.92 minutes on average (P=.02)
Muschol 2022	NR	Waiting time day of appointment (min)	Appointment duration	R (assumed)	NR	Same as above	Average waiting time in the online waiting room for the telemedicine software was also significantly shorter than that experienced in the clinic (6.73 minutes vs 36.88 minutes, respectively; P<.001)
Muschol 2022	NR	Total time spent per follow up appointment (min)	Appointment duration	R (assumed)	NR	Same as above	An appointment in the telemedicine group took an average of 21.92 minutes out of the patients’ days, whereas an appointment in the control group required patients to spend 154.80 minutes on average (P<.001)
Muschol 2022	NR	Travel time saved	Travel time	R (assumed)	NR	Same as above	There was no significant difference between the two groups regarding travel time if the telemedicine group would have to travel to an in-clinic appointment
Muschol 2022	NR	Travel distance saved	Travel time?	R (assumed)	NR	Same as above	There was no significant difference between the two groups regarding travel distance if the telemedicine group would have to travel to an in-clinic appointment
Muschol 2022	NR	Travel cost (euro)	Patient costs saved	R (assumed)	NR	This involved, firstly, calculating and comparing three types of non–health care costs associated with medical appointments: 1. Travel costs were calculated following recommendations for empirical standard costs for health economic evaluations in Germany. 2. Time costs were assessed by assigning monetary values to patients’ travel time, waiting time, and total time spent on appointments based on …	Taking employment status into account, the total costs of a follow-up appointment were €16.11 for an employed patient in the telemedicine group and €92.63 for an employed patient in the control group. For an unemployed patient, the total costs decreased to €5.85 in the telemedicine group and to €60.23 in the control group due to the irrelevant production loss
Muschol 2022	NR	Absence from work	Absence from work	R (assumed)	NR	Fisher exact test	Of the employed patients, only 5% (1/20) were absent from work so they could attend the appointment in the telemedicine group, compared with 16% (3/19) in the control group, as shown with the Fisher exact test (P=.34)
Natale 2022	Electronic patient tracking system	Cancellation for clinical reasons (any cancellation related to patient health, operative or anaesthetic factors)	Cancellation	R (assumed)	NR	Odds ratios with 95% confidence intervals (CI) were calculated to compare cancellations between groups	The odds of cancellation did not significantly differ between the telephone and face-to-face groups, odds ratio 0.37 (95% CI: 0.039–3.46)
Natale 2022	NR	Service cost	Service costs	R (assumed)	NR	NR	During the study period, the per-appointment cost for the face-to-face group was £241.36, which contrasted with telephone clinics’ average consultation cost of £102.56. For the study period the overall cost of clinic assessment for the cohort was £18,547.76. If all patients were assessed in a telephone clinic, a cost saving of £8189.20 could have been achieved
Patel 2023	Alteryx’s analytic platform	Petrol saved (gallons)	Patient petrol saved	R (assumed)	NR	NR	Gallons of gasoline saved (47 763 gal for60 minutes vs 308 794 gal for >60 minutes)
Patel 2023	Alteryx’s analytic platform	Round-trip driving distance saved, miles	Distance patient travel saved	R (assumed)	NR	NR	For patients who lived within a driving distance of 60 minutes from MCC, an estimated 1 032 775 round-trip miles were saved as a result of telemedicine, greater than 60 min 6 677 002 round-trip miles were saved
Patel 2023	NR	Home electricity use for 1 year	Patient electricity use	R (assumed)	NR	NR	Home electricity use for 1 year (82.6 homes for 60 minutes vs 534 homes for >60 minutes)
Patel 2023	NR	Home energy use for 1 year	Patient energy use	R (assumed)	NR	NR	Home energy use for 1 year (53.5 homes for _x0002_60 minutes vs 346 homes for >60 minutes)
Patel 2023	NR	Tree seedlings grown for 10 years	Equivalent carbon sequestration	R (assumed)	NR	NR	Number of tree seedlings grown for 10 years (7019 for _x0002_60 minutes vs 45 376 for >60 minutes)
Patel 2023	NR	Acres of US forests/one year	Equivalent carbon sequestration	R (assumed)	NR	NR	Carbon sequestered by acres of US forests in one year (502 for 60 minutes vs 3248 for >60 minutes)
Richards 2022	NR	Number patients accessing VARF	Accessibility	R (assumed)	NR	Narratively described	Of these 132 patients, 98 (75%) had acceptable scores and X-rays and were put directly through to VARF. In total, 32 (23%) patients had an acceptable X-ray but a low OHS. These patients had an additional phone call from a clinician. In total, 24 of these were then re-introduced to the VARF process. Only five (3.7% of the total) patients received an additional f2f appointment. Only three patients …
Richards 2022	NR	Oxford Hip Score (OHS)	Physical functioning	NR	NR	Narratively described	The results from the OHS of patients in VARF -The majority (52%) had an excellent outcome. Only 10% had a poor outcome characterised by a score of less than 27
Richards 2022	NR	University of California, Los Angeles score	QOL	NR	NR	Narratively described/Descriptive statistics	Most patients fell into the bracket between 3 and 6. This describes a range of activities from ‘activities limited to housework and shopping’ to ‘regularly participates in moderate activities including swimming’
Richards 2022	Patient survey	Patient satisfaction	Patient satisfaction	p	n	Narratively described/Descriptive statistics	The key findings from these questions were that 90% of patients either agreed or strongly agreed with the question ‘Overall, how satisfied are you with the virtual clinic service?’. Overall, 67% strongly agreed with this statement. Only one patient stated that they disagreed with this statement. Additionally, one-third of patients were happy to be followed up by their GP and referred to secondary…
Richards 2022	Patient survey	Patient satisfaction	Patient satisfaction	P	N	Using the additional demographic data gained from those who participated in the patient survey, we could correlate satisfaction with the VARF service with different measures	Patients with a score of below 35 on OHS were nine times more likely to be either neutral or unsatisfied with the service
Richards 2022	Patient survey	Patient satisfaction	Patient satisfaction	P	N	Same as above	UCLA activity score versus overall satisfaction. Moderate correlation, r = 0.38
Richards 2022	Patient survey	Patient satisfaction	Patient satisfaction	P	N	Same as above	Distance travelled versus satisfaction with VARF. Weak correlation, r = 0.19
Richards 2022	Patient survey	Patient satisfaction	Patient satisfaction	P	N	Same as above	Age versus overall satisfaction with VARF. Weak correlation, r = 0.25
Richards 2022	NR	Patient costs saved (£) (fuel/mile and parking)	Patient cost saved	R (assumed)	nr	According to the Royal Automobile Club (RAC), the cost per mile to drive a petrol car (50 mpg efficiency) is 10.9p when petrol prices are at £1.20/. The mean distance travelled (24.6 miles) The parking cost at MPH for two hours is £4.50.	Petrol costs saved pp: totalled £2.68 in petrol costs. Parking costs saved: total of £7.18 per patient per appointment and a total of £948 for all VARF patients
Richards 2022	NR	Costs saved for service (staff time, overheads, use of space)	Service costs	R (assumed)	nr	These numbers include staff time, overheads, and use of the space. Additionally, VARF appointments are scheduled as 10 minutes shorter than their F2F counterparts (scheduled as 20 minutes). The standard clinic session is 210 minutes. For a full F2F clinic service for 132 patients, this would require 12.6 consultant clinics at a cost of £24,217	There is a sizeable difference between the cost of a F2F (£1,922) and NF2F (£446) appointment for the trust, totalling £1,476 per clinic list. If all patients had a VARF follow-up, this would require 6.3 consultant clinics at a cost of £2,809, a £21,408 saving. Once time and space are accounted for this represents almost a 90% saving for the department using VARF rather than full F2F outpatient a…
Sillcox 2023a	NR	Miles saved	Patient distance saved	R (assumed)	NR	Explored via chi-square tests or Student t test, as appropriate. For all analyses, a p-value ≤0.05 was considered statistically signifcant.	There were signifcantly more patient miles traveled (25,310 vs. 4979) in the 2019 cohort, (p<.001)
Sillcox 2023a	NR	Attrition rate	Accessibility	R (assumed)	NR	Dividing patients who chose to defer surgery by the total number of enrolled patients in the bariatric surgery program. explored via chi-square tests or Student t test, as appropriate. For all analyses, a p-value ≤0.05 was considered statistically signifcant	The attrition rate was lower in the 2021 cohort (22.22% v 35.9%, p<.001)
Sillcox 2023a	NR	Time to operation	Accessibility	R (assumed)	NR	Subtracting the operative date from the initial visit with our clinic. explored via chi-square tests or Student t test, as appropriate. For all analyses, a p-value ≤0.05 was considered statistically signifcant	For median time-to-OR, there was no statistically signifcant diference (162 days vs. 193 days, p=.226)
Sillcox 2023a	NR	Complications	Patient safety	R (assumed)	NR	Recorded using the Clavien-Dindo classifcation. Narratively described	F2F: There were 2 complications (3.9%). One was a reoperation for bleeding that required blood transfusion in one patient. The other was an aborted procedure due to general anesthesia intolerance. Telemedicine: There were two complications (3.6%): a reoperation for bowel obstruction and a readmission. There were no aborted procedures.
Thota 2020	Google maps	Travel distance (m)	Patient distance saved	R (assumed)	NA	Descriptive statistics/Narratively described	Avoided 300,000 miles travel
Thota 2020	Google maps	Travel time (h)	Patient time saved	R (assumed)	NA	Descriptive statistics/Narratively described	We calculated that patients saved on average 4 hours and 40 minutes and 332 miles roundtrip traveling to their local clinic for telehealth as opposed to St George. In total, this saved 4,783 hours
Thota 2020	Google maps	Patient costs saved (sum lost wages and mileage)	Patient costs saved	R (assumed)	NA	Mileage reimbursement was calculated using the federal rate of $0.545 per mile. Lost wages were calculated using the median wage for Utah in 2017 obtained from the Bureau of Labor Statistics	Patients’ savings, calculated by summing lost wages and mileage reimbursement, were calculated to be $333,074. Per patient, this averages savings of $2,798.94
Thota 2020	Revenue data	Service fees made ($)	Service fees made ($)	R (assumed)	NA	Professional fees were calculated at $340 for an initial consultation and $170 for a return patient visit. Sevier Valley Hospital collected a fa_x0002_cility fee, termed the originating facility fee, which averaged $220.10 The pharmaceutical, infusion clinic, radiology, and laboratory services revenues retained were estimated using Sevier Valley Hospital revenue data	Institutionally, we estimate that $1,634 in professional fees were generated per patient, along with $1,894.96 in site origination fees. We calculate that Sevier Valley Hospital retained $3,605,500 in revenue from pharmaceuticals. Per patient in 2018, Sevier Valley Hospital retained, $9,000 in revenue. The investment for hardware was $6,720 ($6,000 for telehealth workstation, $400 for Jabra speak…
Tselapedi-Sekeitto 2023	Online survey	Patient satisfaction questionnaire (PSQ-18)	Patient satisfaction	Patient	N	Each participant's overall score, ranging from 18 to 90, was recorded and later categorized into seven different subscales: general satisfaction, technical quality, interpersonal manner, communication, financial aspects, time spent with the doctor, and accessibility and convenience. Descriptive statistics are presented as group means and SD, as well as count and frequency – when applicable. Indep…	Both groups reported similar satisfaction levels on all sub-domains of the PSQ-18 (Table 2). Among the seven domains evaluated by the PSQ-18, satisfaction with "Time spent with the doctor" correlated directly with age in the in-person group (r = 0.27; p = 0.037). In a subgroup analysis based on diagnosis, patients with allergic rhinitis had significantly lower general satisfaction scores in virtu…
Tselapedi-Sekeitto 2023	Round trip patients postal code and hospital	Travel cost (distance+parking fee) (CAN $)	Patient cost saved	R (assumed)	NR	Travel costs were calculated based on a round trip between patients' postal code and the hospital, using the Canada Revenue Agency's official deduction rates concerning vehicle expenses as 61¢ per kilometre (Province of Ontario). To do so, we assumed that all in-person patients used an average-sized vehicle to get to the hospital. In addition, we considered an average estimated parking expense of…	Direct contact group: top of that, the direct travel costs for this group averaged CAD 83 ± 96.
Tselapedi-Sekeitto 2023	Travel time, appointment time	Patient productivity loss (travel time (m), appointment time) (CAN $)	Patient productivity loss	R (assumed)	NR	For in-person visits, we used the travel time (round trip between patients' postal code and the hospital) and visit time (estimated 1.5 hours). In turn, the virtual care group's loss of productivity was estimated on an average phone call time of 30 minutes per virtual assessment. This variable was calculated based on the median hourly wages of CAD 24.04 in Ontario, according to the government of …	While the estimated loss of productivity for the virtual care group was CAD 12, patients assessed in-person presented an average loss of productivity about six times higher (CAD 74 ± 40). O
Udayaraj 2019	IT renal system (assumed)	Eligible patients refused participate in tele-clinic	Acceptabiity to patients	R (assumed)	NA	Percentage of patients that were eligible for tele-clinic and approached but refused (with reasons)	In total, we initially approached 389 eligible kidney transplant patients. Of these, 185 (47.6%) agreed to take part. The most frequent reasons given for declining to take part were: preferring F2F interaction and not having issues with accessing the hospital for F2F appointments
Udayaraj 2019	IT renal system (assumed)	Percentage patients DNA	Accessibility	R (assumed)	NA	Baseline: percentage of patients that did not attend face-to-face clinics. Score: percentage of patients that did not attend tele-clinic	A percentage of 2.9 (n=6) of tele-clinic patients did not attend their tele-clinic appointment compared with 6.9% for face-to-face clinics between August 2016 and October 2016
Udayaraj 2019	IT renal system (assumed)	Blood test result quality	Patient safety	R (assumed)	NA	Baseline: percentage of correct blood test results for face-to-face clinics. Score: percentage of correct blood test results for tele-clinics	During the pilot, overall 74.8% of blood tests were ordered correctly.The blood test quality in the final PDSA cycle was 90.9%
Udayaraj 2019	IT renal system (assumed)	Blood test result availability	Patient safey	R (assumed)	NA	Baseline: percentage of blood test results available for face-to-face clinics accessed via renal Information Technology system or Trust pathology laboratory system. Score: percentage of blood test results available for tele-clinics accessed via renal IT or Trust pathology laboratory system	On average, 84.4% of blood test results were available for the tele-clinics during the entire project but the final PDSA cycle showed an improvement to 90.9%
Udayaraj 2019	IT renal system (assumed)	Average minutes/ consultation (min)	Appointment time	R (assumed)	NA	Baseline: allocated time for face-to-face consultations; Score: length of tele-clinic consultations (only time spent on the phone)	Across all tele-clinics, the average call length was 10.3min. There is a trend towards reduced length of consultation time over the course of the project
Udayaraj 2019	Survey	Patient experience	Patient satisfaction	R (assumed)	NA	Overall satisfaction about tele-clinic and proportion of participants who would recommend this to other patients	A percentage of 97.9 of respondents were satisfied overall with their tele-clinic. Positive comments about the experience focused on the quality of the conver_x0002_sation itself and the convenience of conducting the clinic by phone. More negative comments tended to focus on what might be lost through telephone interaction rather than face-to-face sessions or specific comments about challenges in…
Udayaraj 2019	Survey	Patient travel saved (m)	Patient distance saved	R (assumed)	NA	Average miles normally travelled to face-to-face appointments	The tele-clinic saved 3527 miles of motorised travel in total
Udayaraj 2019	IT renal system (assumed)	Unplanned admissions (N)	Patient safetgy	R (assumed)	NA	Percentage of patients requiring urgent admission within 1month of tele-clinic	There were no unplanned admissions to hospital or urgent follow-up outpatient visits at NBT for the patients taking part in the tele-clinics. However, we do not have data to verify if the tele-clinic patients had required additional visits to their GPs that may not have been required if they had been seen in a face-to-face clinic
Udayaraj 2019	IT renal system (assumed)	Cost of service (£)	Service costs	R (assumed)	NA	Total cost savings per tele-clinic (reduced tariff balanced by number of patients who did not attend). We negotiated with specialist commissioners a £30 less tariff for tele-clinics compared with F2F clinics (£188 compared with F2F clinic tariff of £218)	The service provided an immediate saving to commissioners of £6060, but this excludes the blood sampling costs in primary care. Generating a definitive estimate of cost saving for the tele-clinic project has proved challenging due to the way that activity and costs are recorded in secondary care. Isolating the total specific costs for a face-to-face clinic versus a teleclinic not possible
Udayaraj 2019	IT renal system (assumed)	Inappropriate booking of patients into tele-clinic (n)	Inappropriate use of service	R (assumed)	NA	Number of patients who are not eligible for tele-clinics or those incorrectly booked into tele-clinics	In total, three inappropriate patients were booked into the tele-clinics
ARNI=Angiotensin receptor/neprilysin inhibitor, D=Diesel, DNA=Do Not Attend, ENT=Ear Nose and Throat, ESWL=Extracorporeal Shockwave Lithotripsy, FTF=Face to Face, GDMT=Guideline Directed Medical Therapy, GP=General Practitioner, H=Hour, HF=Heart Failure, IQR=Interquartile Range, L=Litre, MDT=Multi-disciplinary Team, MPH=Miles/hr, MRNA=, N=No, NBT=, NF2F=Non-Face to Face, NR=Not Reported, OR=Opera…

## Sheet: AC-Decentralised care
Study	Method of data collection	Outcome measure Name (unit)	Outcome Measure Category	Rater	Blinded	Method of analysis	Summary of findings
Author, date	(e.g. database review, survey)	(e.g. name of tool, questionnaire)	(e.g. patient satisfaction, clinical effectiveness, safety)	P=Patient, D=Doctor/clinician, R=Researcher, Z=Other (give details), NR=Not Reported	Was rater blind to treatment group? (Y/N)	State name of analysis	Cut and paste from abstract and/or results section
Asghari 2020	Modelling	Service costs	Service costs	NA	NA	See CE Methods table	For 4th example, the sharing policy enables a 25% saving in the total cost
Bond 2009	Ordance Survey grid references	Patient travel saved (km)	Patient travel	NR	NR	Home address and clinic postcodes were converted into Ordnance Survey grid references, allowing the calculation of straight-line distances between each person's home address and the attended clinic, as well as the closest of the two hospitals. To approximate driving distances along the road network, the straight-line distances were increased by 20%. This methodology aimed to identify the travel s…	Of the women attending mobile units, 96% had a shorter journey than to the nearest hospital clinic, while 4% lived closer to a hospital than to the mobile clinic they attended. The average estimated distance to the clinic attended was 6.4 km, with a maximum of 97.6 km. Most distances were less than 10 km. There were 88 attendances at distances greater than 50 km, with the majority originating fro…
Forner 2021	Patient survey	Sustainability outcomes	Travel related sustainability	Patient	No	Continuous variables are presented as mean (standard deviation (SD)) or median (interquartile range (IQR)). Normality was assessed through the Shapiro-Wilk test and visual inspection of histograms and Q-Q plots. Categorical variables are presented as counts and relative frequencies. All analyses were performed using Microsoft® Excel for Mac, SAS University Edition 2.8 9.4 M6, and a Geographic Inf…	Over half of the participants were accompanied by another individual during travel to the appointment, of which the majority were self-indicated to be a partner or spouse. Thirty-five percent of patients indicated they grouped their own medical appointments together when possible, and 5.3% (N = 6) saw other specialists the same day. However, only 8.9% (N = 10) indicated they were carpooling for t…
CE=Carbon Emissions, N=number, NA=Not Applicable, NR=Not Reported

## Sheet: Care delivery
Study	Method of data collection	Outcome measure Name (unit)	Outcome Measure Category	Rater	Blinded	Method of analysis	Summary of findings
Author, date	(e.g. database review, survey)	(e.g. name of tool, questionnaire)	(e.g. patient satisfaction, clinical effectiveness, safety)	P=Patient, D=Doctor/clinician, R=Researcher, Z=Other (give details), NR=Not Reported	Was rater blind to treatment group? (Y/N)	State name of analysis	Cut and paste from abstract and/or results section
Coombs 2016	Google map data	Distance miles/km	Distance patient travel saved	Authors	N	Statistical analysis: Student t test with unequal variance as well as the non_x0002_parametric Wilcoxon rank-sum (Mann-Whitney) test	Overall, the 485 UK patients in the TARGIT-A trial would have traveled 114,273 miles (183,905 km) for planning, consent, and receiving radiotherapy. Those in the TARGIT arm traveled considerably less than the EBRT arm (mean distance: TARGIT 87.1 miles (SE 19.1) vs. EBRT 392.3 miles (SE 30.2), TARGIT 140.2 km (SE 30.7) vs. EBRT 631.4 km (SE 48.6), p<0.0001 Wilcoxon rank-sum test, and p<0.0001 with…
Coombs 2016	Google map data	Travel time (h)	Journey time (home to hospital)(h)	Authors	NR	Statistical analysis: Student t test with unequal variance as well as the non_x0002_parametric Wilcoxon rank-sum (Mann-Whitney) test	The mean time taken to travel for radiotherapy was 3.0 hours (SE 0.53) for TARGIT compared to 14.0 hours (SE 0.76) for EBRT, resulting in an average saving of 11 hours (SE 0.92). Dundee patients experienced a longer saving of 14.2 hours (SE 1.6). This calculation does not include time spent in traffic jams, finding parking, waiting for the turn to receive radiation, or the actual radiation sessio…
Frick 2023	Google maps	Patient Travel distance (miles)	Patient Travel distance (miles)	NR	NR	Comparative analyses between variables were performed using t test comparisons with Stata	Total distance traveled for the treatment course was significantly greater in patients treated with LCRT in comparison with patients who received SCRT (median for LCRT, 1417 miles; median for SCRT, 319 miles; P <.001)
Frick 2023	Google maps	Patient Travel time (h)	Patient Travel time (h)	NR	NR	Comparative analyses between variables were performed using t test comparisons with Stata	Total time spent traveling was significantly higher in the LCRT versus SCRT group (median for LCRT, 30.6 hours; median for SCRT, 6.5 hours; P < .001)
Frick 2023	Google maps	Patient transport costs ($)	Patient transport costs ($)	NR	NR	Travel-related costs were determined by the 2022 Internal Revenue Service mileage reimbursement rate of 58.5 cents per mile traveled, accounting for gas, insurance, and vehicle depreciation. Comparative analyses between variables were performed using t test. comparisons with Stata, version 14.2	Cost projections quantifying dollars spent per treatment course additionally attributed higher transportation-associated costs to LCRT (median for LCRT, $892; median for SCRT, $187; P < .001)
Langstaff 2023	Finance team	Economic sustainability (£)	Cost-effectiveness	Clinical Nurse Specialist	N	A bed day cost of £513 (including all overheads and running costs but no treatment or drugs) was provided by the Christie finance team. Costings for medication taken from British National Formulary (BNF)16. The cheapest cost available was used for medication and therefore may be an underestimation. The investment cost of one PBM device is £25,000. To provide the service full time to those most at…	The cost of electricity per patient treatment course is 5p, amounting to £90.00 for treating 180 patients annually based on average UK electricity costs in January 2023. With an investment cost of £150,000 for 6 devices and a 10-year lifespan per device, the treatment cost per patient per year is £83.35. The total cost for the treatment group was £916.85, resulting in savings of £32,428 in admiss…
Langstaff 2023	Patient survey	Patient satisfaction	Patient satisfaction	Clinical Nurse Specialist (CNS)	N	Narratively described	Patients found the device easy to use, non-invasive, and quick, with each treatment taking only a few minutes and not significantly impacting their time in the hospital or treatment completion dates. Successful treatment improved their ability to engage in social activities, such as mealtimes with family and friends. Patients felt actively involved in their treatment, describing feeling "empowere…
Langstaff 2023	Database	Unplanned admissions (N)	Patient safety	CNS	N	Descriptive statistics	Control vs treatment groups - Number of admissions: 10 vs 3. % Unplanned: 35 vs 10. Length of admission (Range): 1-33 nights vs 1-5 nights, Length-average - 7.1 vs 2.6 nights, total bed days: 71 days vs 8 days
Langstaff 2023	NR	Patients prescribed antibiotics (N)		CNS	N	Descriptive statistics	Control vs treatment group: N prescribed oral antibiotics 7 day course: 4 vs 0, N prescribed IV antibiotics 7 day course: 1 vs 1
Langstaff 2023	Head and Neck Team assessment	Patients prescribed morphine (N)	Patient outcome: Pain	CNS	N	Descriptive statistics	Control vs Treatment groups: number of patients prescribed 11 vs 4, number patients continuing morphine 6 weeks post treatment: 6 of 11 vs 2 of 4
Langstaff 2023	Head and Neck Team assessment	Patients prescribed Pregabalin (N)	Patient outcome: Pain	CNS	N	Descriptive statistics	Control vs Treatment groups: number of patients prescribed - 10 vs 9, continuing pregabalin 6 weeks post treatment 7 vs 3
Langstaff 2023	Head and Neck Team assessment	Average week of radiotherapy course morphine prescribed	Patient outcome: Pain	CNS	N	Descriptive statistics	Control vs Treatment groups: 2.4 weeks vs 4.3 weeks
Langstaff 2023	Head and Neck Team assessment	Average week of radiotherapy course pregabalin prescribed	Patient outcome: Pain	CNS	N	Descriptive statistics	Control vs Treatment groups: 2.4 weeks vs vs 4.3 weeks
Langstaff 2023	Head and Neck Team assessment	Average dose pregabalin (mg)	Patient outcome: Pain	CNS	N	Descriptive statistics	Control vs Treatment groups: 98mg 2xdaily vs 65mg 2xdaily
Langstaff 2023	Database	Nasogastric tube insertion (N)	Complications	CNS	N	Descriptive statistics	Control vs Treatment groups: 4 vs 1
Phull 2023	Database	Length of stay (days)	Patient outcomes	NR	NR	Day-case rates for each hospital trust were adjusted for demographic factors using multivariable logistic regression modelling. The models were adjusted for age, sex, IMD quintile, and HFRS category. Age was modelled as a continuous variable (there was no evidence of nonlinearity in the relationship between the log odds of day-case surgery and age) and sex, IMD quintile, and HFRS category as cate…	Median length of stay, d (IQR): day case: 0, Inpatient: 1 (1–2) The day-case rate increased from 13% in 2013–2014 to 23% in 2019–2020, the last pre-COVID-19 year. There was substantial variation in adjusted day-case rates across the 116 trusts included. The highest day-case rate was 87% and 13 trusts had day-case rates above 50%. The lowest day-case rate was 3.5% and 14 trusts had a day-case rate…
Phull 2024	Database	Emergency readmission within 30 days (N, %)	Safety	NR	NR	Descriptive statistics	Readmissions n (%): Day case: 2599 (6.3) Inpatient: 15 339 (9.1) The 30-d emergency readmission (with an overnight stay) rate was 6.4% for the 29 trusts in the upper quartile for day-case rates and 6.5% for the trusts in the lower three quartiles. These rates were 6.3% for the top decile and 6.5% for the lower nine deciles
Vaidya 2022	Database	Patient travel saved (m)	Patient travel saved (m)	NR	NR	See carbon emission methods	We estimate that over 20 million (20,134,909) miles of travel have already been saved
Vaidya 2022	Database	Accessibility	Patients treated (N)	NR	NR	Database	At least 44,752 patients with breast cancer have been treated. The total numbers of patients known to have been treated are approximately 30,000 in Europe, 9,000 in North America, 3,000 in Asia Pacific, 2,000 in South/ Central America, 500 in the Middle East, and 200 in Africa
Vaidya 2022	Database	Clinical outcome	Clinical outcome	NR	NR	STATA	Long-term results of the TARGIT-A trial found no difference any breast cancer outcome or breast cancer–specific mortality
Vaidya 2022	Database	Mortality	Mortality	NR	NR	STATA	Long-term results of the TARGIT-A trial found no difference any breast cancer outcome or breast cancer–specific mortality
Vaidya 2022	Database	Effectiveness	Non-breast cancer mortality	NR	NR	STATA	but a significant reduction in non–breast cancer mortality (HR, 0.59; 95% CI, 0.40 to 0.86; P = 0.005) such that it was 5.41% for TARGIT-IORT and 9.85% for EBRT. The difference was 4.44% (95% CI of the difference being 2.5% to 6.4%). This estimate is consistent with that of overall survival improvement in patients with grade 1 and grade 2 cancers that formed a large subgroup of patients in the tr…
Woods 2015	NA	NA	NA	NA	NA	NA	NA
Zander 2011	Database	Distance to point of care (km)	Distance to point of care (km)	NA	NA	Two matrices of destination ‘care points’ were constructed, one for the thrombolysis care model (corresponding to the 18 regional district general hospitals with Accidents and Emergency departments) and one for the pPCI care model (corresponding to the three regional pPCI centres). ArcEditor GIS software with a Network Analyst extension was used to compute ‘real world’ distances from LSOA centroi…	The average journey distance required for the transport of a STEMI patient to their closest care point was 13.0 km under the thrombolysis model, and 42.2 km under the pPCI model...Using online data 2002 –03 to 2006 –07 for all myocardial infarction admissions (STEMIs and non-STEMIs) and multiplying by 0.4 to derive an estimate of only the STEMI events,13,14 about 3316 STEMI hospital admissions co…
CE=Carbon Emissions, CI=Confidence Interval, CO2=Carbon Dioxide, IQR=Interquarile Range, EBRT=External beam radiation therapy,H=Hours, HR=Heart Rate, Km=Kilometres, LCRT=Long-course Radiotherapy, SCRT=Short-course Radiotherapy M=Metres, N=number, NA=Not Applicable, NR=Not Reported, STEMI=ST segment elevation myocardial infarction, Ppci=Primary Percutaneous Coronary Intervention, SD=Standard Devia…

## Sheet:  CD-Regimen and pathway
Study	Method of data collection	Outcome measure Name (unit)	Outcome Measure Category	Rater	Blinded	Method of analysis	Summary of findings
Author, date	(e.g. database review, survey)	(e.g. name of tool, questionnaire)	(e.g. patient satisfaction, clinical effectiveness, safety)	P=Patient, D=Doctor/clinician, R=Researcher, Z=Other (give details), NR=Not Reported	Was rater blind to treatment group? (Y/N)	State name of analysis	Cut and paste from abstract and/or results section
Cooper 2022 (linked Cooper 2023)	NR	Patient compliance (%)	Patient adherence	NR	NR	(1) whether or not exercise was conducted 3 times. daily and (2) whether it was conducted at least 1 time daily. Narratively described. Linear relationships between either range of motion or flexion and time, compliance, frequency of exercise, and pain were explored using a Pearson correlation analysis	The rate of participant compliance with exercises using the device was 32.34% for thrice-daily compliance and 52.4% for once-daily compliance. Compliance (3 times per day and 1 time per day, respectively) was higher during the postoperative phase (41% and 62.1%) than during the preoperative phase (19.6% and 34.4%). Large variation in daily compliance was observed between participants, ranging fro…
Cooper 2022 (linked Cooper 2023)	BPM Pathway sensor	Range of motion (degrees)	Patient physical functioning	Clinician	NR	Linear relationships between either range of motion or flexion and time, compliance, frequency of exercise, and pain were explored using a Pearson correlation analysis	Improved range of motion was observed during both the preoperative (p = 0.01; R2 = 0.215) and postoperative (p ≤ 0.01; R2 = 0.592) phases. The median range of motion was 63° (IQR = 21°) in the first week post-surgery, increased to 109° (IQR = 21°) in week 4, and further increased to 136° (IQR = 16°) by week 7. Although not all participants continued rehabilitation for the full 6 weeks, with exerc…
Cooper 2022 (linked Cooper 2023)	NR	Flexion	Patient physical functioning	NR	NR	Linear relationships between either range of motion or flexion and time, compliance, frequency of exercise, and pain were explored using a Pearson correlation analysis	Flexion followed a pattern similar to that of range of motion, increasing over time during preoperative rehabilita_x0002_tion (p = 0.01; R2 = 0.369) and postoperative rehabilitation (p = 0.01; R2 = 0.502). A positive correlation was observed between final-day postoperative flexion and frequency of performing exercises (p = 0.01; R2 = 0.282).
Cooper 2022 (linked Cooper 2023)	NR	Reduction in face-to-face visits	Clinical resource	Clinician	NR	Narratively described	We report a 35.7% reduction in F2F visits by assigning visits according to patient requirements using BPM pathway. In our study, only 81 visits (11 outpatient appointments and 70 at-home physiotherapy visits) were required, reducing the median number of visits per participant from 6 to 4
Cooper 2022 (linked Cooper 2023)	Messages recorded	Utilisation of communication feature (n/%)	Accessibility	2 independent reviewers	NR	Narratively described	A total of 212 messages were sent during the pilot study; 35 (16.5%) were sent preoperatively, and 177 (83.5%) were sent postoperatively. The majority of participants (76.2%; 16 of 21) utilized the communication feature to contact clinicians, accounting for 47.2% (100) of the 212 message
Cooper 2022 (linked Cooper 2023)	Messages recorded	Purpose of message	Clinical utility	2 independent reviewers	NR	Messages were read independently by two reviewers to create a thematic code book. Each message was coded by one reviewer and confirmed by a second reviewer. Disagreements were resolved through discussion. Discussion points were categorized into seven groups: (1) practicality of rehabilitation and exercises, (2) pain/swelling, (3) progress, (4) technical queries about the device, (5) nudges from t…	Postoperatively, participants most frequently sent messages regarding progress (50% of the messages sent), technical questions (35.2%), and pain/swelling (30.7%). Clinicians primarily responded to participants' postoperative messages on the topics of pain/swelling (21.3%), progress (39.3%), and technical questions (25.8%). The next most common reason that clinicians sent messages was to "nudge" p…
Cooper 2022 (linked Cooper 2023)	Patient questionnaire	Patient feedback	Patient satisfaction	Patient	N	5-point scale for responses and were given the opportunity to provide free-text feedback. Narratively described/Descriptive statistics	Overall, 17 (81%) of the 21 participants completed the questionnaire. For 2 statements, “I liked using the range-of-motion sensor” and “Downloading the app was easy,” 1 participant did not provide feedback. The majority of respondents provided favorable feedback, with high agreement percentages for statements such as “I liked using the range-of-motion sensor” (81.25%), “Downloading the app was ea…
Cooper 2023	NR	Length of hospital stay (days)	Patient outcomes	NR	NR	Presented as the mean and 95% confidence interval	The mean length of stay (LOS) improved from 3.8 to 2.4 days. The majority of patients (14 of 21) were managed as day cases, with an average hospital LOS of 8.8 hours. Five patients were managed as short-stay cases, with an average hospital LOS of 36.3 hours, and 2 patients were managed as long-stay cases, with an average LOS of >72 hours. The median LOS was 9.6 hours (interquartile range, 26 hour…
Cooper 2023	Modelling	Service cost saved (£)	Service cost saved (£)	NR	NR	The clinical parameters and costs utilized in the budget-impact model are described in Tables II and III. To test the robustness of the reported model, several parameters were subjected to univariate deterministic sensitivity analysis to determine the impact of variation in these parameters. Parameters were systematically varied between upper and lower bounds. Costs were varied by ±20% of the bas…	The estimated total cost savings of £240,540 ($292,056) were achieved even after accounting for a cost of £49,221 for the 218 remote sensors required. The univariate deterministic sensitivity analysis investigated the impact of individual parameters on the base-case savings (£240,540); the value that had the greatest influence on the total savings was the cost of the LOS, followed by the costs of…
Cooper 2023	NR	Complications (n)	Safety	NR	NR	Narratively described	No complications
Cooper 2023	BPM Pathway sensor	Range of motion (degrees)	Effectiveness	Clinician	NR	Narratively described	The median range of motion was 109° (interquartile range, 21°) at 4 weeks postoperatively and increased to 136° (interquartile range, 16°) by 7 weeks postoperatively
Cooper 2023	Questionnaire	Patient feedback	Patient satisfaction	P	NR	Narratively described	Patient feedback was excellent, with >94% of patients stating that they were more motivated to undertake their rehabilitation exercises because of the digital day-case pathway
Cooper 2023	NR	Face to face appointments required (N)	Efficiency	NR	NR	Narratively described	Patients were seen face-to-face by a physiotherapist only if their progression or pain required additional attention. On average, patients attended 3.9 physiotherapy visits, including 3.3 community appointments and 0.5 group clinic appointments. Patients in the standard care pathway attend an average of 6.0 appointments. Additionally, patients communicated with the physiotherapist team via the BP…
Cooper 2023	NR	Time spent on messaging (number messages)	Staff time	NR	NR	Narratively described	A total of 100 messages were sent to the care team from patients, and a total of 112 messages were sent to patients from the care team, with an average of 5.3 messages received per patient. Details of messaging have been reported previously
Nielsen 2022	Database	Cost savings (£)	Cost-effectiveness	NR	N	Savings were calculated using the average number of bed days saved. Costs for employing a therapy technician at £24,303 per annum were taken into account. There were no capital costs in acquiring the Motomed; this was borrowed from general ITU	Total savings amounted to £1,266,327 (assuming 2017 costs of bed days, which have now increased)
Nielsen 2022	Database	Ventilation days (N/patient)	Hospital stay	NR	N	Descriptive statistics	Control vs Intervention 2017-2018 vs Intervention 2018-2019: 5.55 fs 1.82 vs 2.31. The results showed that early mobilisation reduced ventilation days by a mean of 4 days. This effect was sustained at 12 months and 24 months of the programme
Nielsen 2022	Database	ICU LOS (days/patient)	Hospital stay	NR	N	Descriptive statistics	Control vs Intervention 2017-2018 vs Intervention 2018-2019: 10.7 vs 4.79vs 4.81
Nielsen 2022	Database	Cardiac High care & ward LOS (days/patient)	Hospital stay	NR	N	Descriptive statistics	Control vs Intervention 2017-2018 vs Intervention 2018-2019: 10.4 vs 8.9 vs 7.77. Intervention reduced cardiac intensive care stay by a mean of 6 days in patients after cardiac surgery. This effect was sustained at 12 months and 24 months of the programme
Nielsen 2022	Database	Total hospital LOS (days/patient)	Hospital stay	NR	N	Descriptive statistics	Control vs Intervention 2017-2018 vs Intervention 2018-2019: 21.15 ( previous audit) vs 13.36 (2017) vs 12.62 (2018) - total length of hospital stay. Environmental sustainability The carbon footprint of the number of days saved was an impressive 48.5tonnes CO2e. This is equivalent to the annual carbon footprint of almost 5 UK citizens and 18 return trips London from Sydney in economy class
Burton 2022	Database	Cost to service (£)	Cost to service (£)	NR	NR	Theatre and clinic costing data for the 2 pathways was obtained from the Health Board financial advisors. Savings in Consultant and Registrar time due to procedures being conducted by ANPs was factored into our financial analysis	We calculated the financial cost of both pathways. Based on the assumption that 90% of cases previously carried out under GA can now be delivered under LA, we anticipate savings of £27,337 per year. Savings per procedure £250.80
Burton 2022	Patient survey	Social sustainability	Patient satisfaction	NR	NR	Narratively described	For patients: - No need for a GA - No need for a sick day or time off work post GA - Less travel to hospital - No delay to treatment due to lack of theatre time or cancellation For staff: - ANPs and junior staff members have been empowered to take on a new role, and have enjoyed this practical procedure and being able to treat patients with fractured nose independently - No need for cancellation …
ICU=Intensive Care Unit, ITU=Intensive Therapy Unit, LOS=Length of Stay, N=No,, NR=Not Reported

## Sheet: Multiple
Study	Method of data collection	Outcome measure Name (unit)	Outcome Measure Category	Rater	Blinded	Method of analysis	Summary of findings
Author, date	(e.g. database review, survey)	(e.g. name of tool, questionnaire)	(e.g. patient satisfaction, clinical effectiveness, safety)	P=Patient, D=Doctor/clinician, R=Researcher, Z=Other (give details), NR=Not Reported	Was rater blind to treatment group? (Y/N)	State name of analysis	Cut and paste from abstract and/or results section
Bendine 2020	Eco-reporting/ Integrated management system	Key performance Indicator: Power consumption (kWh/treatment)	Key performance Indicator: Power consumption (kWh/treatment) [Energy savings]	NR	NR	Narratively summarised	Between 2005 and 2007, power consumption decreased slightly from 23.1 to 20.0 kWh/treatment . From 2007 to 2010, the number of dialysis sessions increased by 18%, and the electricity consumption per session remained stable, with an increase in 2010 reaching 20.7 kWh/treatment. During the analyzed period, the target for electricity consumption decreased from 12.5 kWh/treatment in 2005 to 11.0 kWh/…
Bendine 2020	Eco-reporting/ Integrated management system	Key performance indicator: Water consumption (L/treatment)	Key performance indicator: Water consumption (L/treatment)	NR	NR	Narratively summarised	In 2007, the average consumption was 701 L/treatment. Beetween 2005 and 2018, the targets for water consumption have declined from 415 L/treatment in 2005 to 369 L/treatment in 2010 and 326 L/treatment in 2015. Several water treatment systems were replaced by updated devices with a significant improvement in efficiency in terms of the proportion of rejected water (from 60% to 20%). At the end of …
Bendine 2020	Eco-reporting/ Integrated management system	Key performance indicator: Care-related waste (kg)	Key performance indicator: Care-related waste (kg)	NR	NR	Narratively summarised	The targets for care-related waste per treatment decreased from 1.1 kg in 2005 to 0.8 kg in 2015. Between 2005 and 2010, the average weight per treatment of care-related waste decreased from 1.8 to 1.6 kg. A country-level action plan resulted in an additional decrease from 1.6 to 1.4 kg/treatment between 2010 and 2012. In 2013, voiding of the rinsed circuit to the drain was implemented in all Fre…
Chambrin 2023	Database	Purchase desflurane (ml)	Purchase desflurane (ml)	NR	NR	Data distribution was assessed visually and by a Shapiro-Wilk W test. Continuous data were expressed either as median (interquartile range [IQR]) or as mean (standard deviation). Primary end point was perioperative carbon footprint (CDE100; in tons) related to inhaled halo_x0002_genated anesthetics. The secondary end points were the amounts of purchased desflurane (kg), sevoflurane (kg), and prop…	After setting up sustainable anesthesia groups, purchase of desflurate started decreasing: slope significantly chaged (p<.01) and became significanlty negative from -0.13 (95% CI, -0.44 to 0.18) kg month-1 before this first intervetion to -5.76 (95% CI, -6.75 TO -4.77) KG MONTH-1 AFTER FIRST INTERVENTION. aFTER SPECIFIC INFORMATION CAMPAIGN, PURCHASE OF DESFLURANE KEPT DECREASING WITH STILL SIGNI…
Chambrin 2023	Database	Use desflurane (ml/procedure))	Use desflurane (ml/procedure))	NR	NR	Data distribution was assessed visually and by a Shapiro-Wilk W test. Continuous data were expressed either as median (interquartile range [IQR]) or as mean (standard deviation). Primary end point was perioperative carbon footprint (CDE100; in tons) related to inhaled halo_x0002_genated anesthetics. The secondary end points were the amounts of purchased desflurane (kg), sevoflurane (kg), and prop…	Median (IQR) volume of desflurane used per general anesthesia was 16.5 (15.2-18.1) ml during first half of 2015, and 0.7 (0.3-0.8) ml during last 6 months of data collection period
Chambrin 2023	Database	Purchase sevoflurane (ml)	Purchase sevoflurane (ml)	NR	NR	Data distribution was assessed visually and by a Shapiro-Wilk W test. Continuous data were expressed either as median (interquartile range [IQR]) or as mean (standard deviation). Primary end point was perioperative carbon footprint (CDE100; in tons) related to inhaled halo_x0002_genated anesthetics. The secondary end points were the amounts of purchased desflurane (kg), sevoflurane (kg), and prop…	After setting up sustainable anesthesia groups, purchase of sevoflurane started decreasing: slope significantly chaged (p<.01) and became significantly positive from 0.43 (95% CI, -.00-0.86 to 0.18) kg month-1 before this first intervetion to 3.61 (95% CI 2.64 to 4.57) kg MONTH-1 AFTER FIRST INTERVENTION. aFTER SPECIFIC INFORMATION CAMPAIGN, PURCHASE OF sevoflurane kept increasing WITH STILL SIGN…
Chambrin 2023	Database	Use sevoflurane (ml/procedure)	Use sevoflurane (ml/procedure)	NR	NR	Data distribution was assessed visually and by a Shapiro-Wilk W test. Continuous data were expressed either as median (interquartile range [IQR]) or as mean (standard deviation). Primary end point was perioperative carbon footprint (CDE100; in tons) related to inhaled halo_x0002_genated anesthetics. The secondary end points were the amounts of purchased desflurane (kg), sevoflurane (kg), and prop…	Median (IQR) volume of sevoflurane used per general anesthesia was 14.7 (13.4-15.7) ml during first half of 2015, and 20.5 (19.5-21.7) ml during last 6 months of data collection period
Chambrin 2023	Database	Purchase propofol (g)	Purchase propofol (g)	NR	NR	Data distribution was assessed visually and by a Shapiro-Wilk W test. Continuous data were expressed either as median (interquartile range [IQR]) or as mean (standard deviation). Primary end point was perioperative carbon footprint (CDE100; in tons) related to inhaled halo_x0002_genated anesthetics. The secondary end points were the amounts of purchased desflurane (kg), sevoflurane (kg), and prop…	Purchase of propofol already significantly increasing before first intervention by 12.69 (56.69-18.7) g.month-1, not significantly different from previous period (p=0.20). After second intervention, slope became nondifferent from zero and was not significantly different from previous period (p=.32)
Chambrin 2023	Database	Use propofol (g/procedure)	Use propofol (g/procedure)	NR	NR	Data distribution was assessed visually and by a Shapiro-Wilk W test. Continuous data were expressed either as median (interquartile range [IQR]) or as mean (standard deviation). Primary end point was perioperative carbon footprint (CDE100; in tons) related to inhaled halo_x0002_genated anesthetics. The secondary end points were the amounts of purchased desflurane (kg), sevoflurane (kg), and prop…	Median (Interquartile range) volume of propofol used per general anesthesia was 0.51 (0.48-0.53) g during first half of 2015, and 0.57 (0.55-0.59) g during last 6 months of data collection period
Chambrin 2023	Database	Cost of using desflurane, sevoflurane, propofol (euro/month)	Service costs (euros/month)	NR	NR	Based on price in 2020	Cost relating to three drugs started decreasing after setting up sustainabile anesthesia groups: slope significantly changed (p<0.01) and became signficantly negative from 97.76 (-35.07 to 230.59) euros.month-1 to -529.21 (-840.71 to -217.72) euros.month-1 after this first intervention. After second intervention, slope became nondifferent from 0 and was not significantly different from previous p…
Chambrin 2023	Database	Cost of using desflurane, sevoflurane, propofol (euro/anaesthesia)	Service costs (euros/anesthesia)	NR	NR	Based on price in 2020	Median cost related to use of drugs was 11.7 (10.7-12.0) euros per general anesthesia use during first half of 2015 and 8.3 (7.8-8.5) euros during last 6 month of data collection period, corresponding to cost saving for hospices civils de Lyon of about 200000 euros (240000 USD)/year
Cheung 2023	NR	Unplanned emergency department	Patient safety	NR	NR	comparing the 2 FYs using Pearson’s x2 tests for the proportion of patients who required a RNC or ER visit for each treatment regimen. A Bonferroni correction was applied to account for multiple testing since 5 treatment regimens were assessed; thus, a P value of ≤ .01 was deemed to be statistically significant. The statistical analyses were conducted on Microsoft Excel	Comparing patients receiving a curative treatment intent in the 2019 to 2020 versus 2020 to 2021 FY, there was a significant decrease in the proportion of hypofractionated patients who needed RNC (39% vs 25%; P < .001; Fig. 2a) within 90 days of radiation therapy completion. No differences in the rate of patients treated palliatively with hypofractionation (RNC: P = .068, ER: P = .016) or convent…
Cheung 2023	Database	Patient distance saved (m)	Patient travel saved	NR	NR	Descriptive statistics	The total round-trip distance traveled by patients for all types of treatment and hospital visits was approximately 7,416,480km and 5,917,941 km in 2019 to 2020 FY and 2020 to 2021 FY, respectively
Hardy 2022	NR	Economic savings (£)	Cost-effectiveness	NR	N	Descriptive statistics	In total, changes implemented from our aims 1, 2 and 3 will save £2,837.05 (in Satellite Unit). Savings from - Electricity: 1285.9392, Water: 264.92544, Travel: 58.24, Acid savings: 1228.0086
Hardy 2022	NR	Electricity saved (Kwh)	Electricity saved (Kwh)	NR	N	Descriptive statistics	5740.8
Hardy 2022	NR	Water saved (m3)	Water saved (m3)	NR	N	Descriptive statistics	114.192
Hardy 2022	NR	Travel saved (miles)	Pharmaceutical transport saved	NR	N	Descriptive statistics	104
Hardy 2022	NR	Acid savings (L)	Acid savings (L)	NR	N	Descriptive statistics	3505.6
Klein 2023	NR	Energy consumption (kWh/a)	Energy consumption (kWh/a)	NR	NR	Energy monitoring for the open low-field MRI practice was per_x0002_formed using electronic measuring equipment (Sunny Portal, SMA Solar Technology AG, Niestetal). The consumption values for the system components were measured for the various operating states of the components by 5 measurements each at an interval of 10 s. The arithmetic mean was calculated	For the open MRI practice, energy consumption in 2020 was 38 810 kWh: 14 800 kWh for the heating/cooling of the building, and 24 010 kWh for the imaging systems and IT. Net energy production of the solar array was 30 846 kWh. Net energy consumption for the whole project was 8397 kWh/year
Klein 2023	NR	Cost (euro)	Cost (euro)	NR	NR	NR	Energy costs were reduced by 32.5% at the medical center, with expected gas consumption estimated at 37,000 liters per year, corresponding to approximately 47,360 EUR/year at the current gas price. However, actual gas consumption was 4,600 liters per year, costing 5,888 EUR. Expected electricity consumption was 334,714 kWh/year, equating to 153,968 EUR/year, but actual consumption was 307,000 kWh…
Kodumuri 2022	Feedback forms/pathway folder	Patient satisfaction	Patient satisfaction	NR	NR	Narratively described	Patient satisfaction was overwhelmingly positive. Some examples are “fantastic set up”, “I was very happy to have this” and “Thank you to all the staff”. There were no intra or postoperative complications during our trial phase
Kodumuri 2022	Feedback forms/pathway folder	Staff satisfaction	Staff satisfaction	NR	NR	Narrativey described	The consensus among staff was that streamlining the surgical equipment and pathway had no detrimental effect on the procedure, and that it improved staff productivity
Kodumuri 2022	NR	Infections (n)	Safety	NR	NR	Narrativey described	There were no superficial or deep infections and other wound related issues reported in the 23 patients at six months post surgery
Kodumuri 2022	NR	Economic sustainability (£)	Service costs	NR	NR	Re: aim 2: calculated the cost savings and efficiency of this model per each CTR.	The average CTR list of consumables cost the tax-payer £51.27. Changing to a “Lean and Green” theatre set up had a potential saving of £33.71 for each CTR, a saving of 65% of the total cost
Kodumuri 2023	NR	Time in operating room (min)	Service burden	NR	NR	Narratively summarised	A standard carpal tunnel release patient was noted to be spending 49 minutes on average in theoperating room (from entry to exit). This was reduced to 30 minutes in the lean and green model. The main difference was noted to be in the time taken to drape the patient and time taken to perform instrument count check before and after the procedure. It was estimated that in a single session averaging …
Materacki 2023	Electronic questionnaire	Staff satisfaction (n=16)	Staff satisfaction	Clinician	N	Narratively described	The financial, environmental, and social impact of these interventions was perceived to be lower compared to others, hence they were not prioritized during the competition and are considered medium-term goals. Therefore, savings for cups were not calculated. Concerns were raised about asking patients to bring their own reusable cups or water bottles, as it may increase stress and anxiety associat…
Materacki 2023	Electronic questionnaire	Patient outomes	Patient safety	Clinician	N	Narratively described	The choice of leaflet format has made patient care more patient-centered, timely and efficient. Standards of care have continued to be maintained, evidenced by consistent patient feedback and no Datix reported related to the changes during the study period. Arguably some aspects of care are safer as patients are more likely to receive their leaflet pre-procedure in a format and language suitable …
Materacki 2023	Procurement department/Trust finance team	Economic sustainability (£)	Cost-effectiveness	NR	NR	Financial data was obtained from the staff responsible for procurement. There were no investment costs. 1. Pre-endoscopy leaflets: The printing and postage cost per leaflet was used to calculate the financial saving of electronic leaflet use. The environmental cost of ink and staples was not included. The distribution cost in terms of mileage to/from post sorting office to final destination was a…	1. Electronic leaflet: 49% of patients opted for an electronic leaflet (n=402). At this percentage uptake, the total number of paper leaflets posted each year would reduce from 16,971 to 8,655, resulting in savings of £1,497 and 1,701 kgCO2e. 2a: Replacing disposable shorts with reusable gowns: A small proportion (<5%) of patients who had undergone a procedure before requested they use the shorts…
CO2=Carbon Dioxide, l=Litres, N=No, NR=Not Reported

## Sheet: Setting
	Method of data collection	Outcome measure Name (unit)	Outcome Measure Category	Rater	Blinded	Method of analysis	Summary of findings
Author, date	(e.g. database review, survey)	(e.g. name of tool, questionnaire)	(e.g. patient satisfaction, clinical effectiveness, safety)	P=Patient, D=Doctor/clinician, R=Researcher, Z=Other (give details), NR=Not Reported	Was rater blind to treatment group? (Y/N)	State name of analysis	Cut and paste from abstract and/or results section
Betts 2022	Spreadsheet	Waste saved (n bottles)	Waste saved	NR	NR	We kept a spreadsheet to record the average number of bottles saved per day over a 2 week audit period, and extrapolated this to number of bottles recycled per year	Recycling 135 bottles per week, which would have previously been sent to either domestic or clinical waste streams
Betts 2022	NR?	Waste saved (n letters sent)	Waste saved	NR	NR	We reviewed the number of CLO tests taken in a 3-month period	We sent 119.1 letters per month. Following the change, 0 letters were sent with a 100% switch to the electronic system
Betts 2022	NR	Service costs (£)	Service costs (£)	NR	NR	We weighed an empty bottle to calculate the saving from a change to the waste disposal stream, using the carbon emissions factors for waste disposal from Rizan et al (2021) and Trust waste management financial data. We gathered the weights and financial costs of the consumables and activity in this process including paper, envelopes, and postage. Financial data was collected from the Trust procur…	Bottle recycling: £129.82/year saved. Electronic CLO testing: £119.1/month, £1428.90/year
Betts 2022	NR	Clinical and health outcomes	Patient care	NR	NR	Narratively summarised	Recycling of bottles has no negative impact on patient care. Improved efficiency has reduced delays in reports being sent, which may lead to faster treatment and care for patients
Betts 2022	NR	Social sustainability	Staff awareness	NR	NR	Narratively summarised	Increased staff awareness on simple sustainable actions they could make. Admin staff now have increased time for higher value and more engaging work
Bird 2022	NR	Service costs (£)	Service costs (£)	NR	NR	Descriptive statistics	Our team compared postal costings for old and new kits. The old kit cost £13.20, including postage, while the new, smaller kits cost £4.41. This results in a significant saving of £8.79 per kit. With an estimated annual usage, the new kits will save £1951.38 per year. Additionally, the new kits only incur charges for returned blood samples, with free envelopes, avoiding charges for incomplete tes…
Bird 2022	Interview	Patient satisfaction	Patient satisfaction	NR	NR	Narratively summarised	Telephone interviews with patients showed that the new postage kits are easier to use and more convenient to return. Some stated they had to pay for the blue lock boxes to be sent a couple of times out of their own money and described them as ‘expensive and seemed unnecessary’. While some patients had no preference for either kit, no negative feedback was received for the new kits
Bird 2022	Interview	Staff satisfaction	Staff satisfaction	NR	NR	We also liaised with the Manchester renal transplant coordinators, as their service continues to use Safe Lock boxes, to inspire larger-scale change. Narrative summary	For staff, the old lock boxes were described as “fiddly and bulky” so organising and sending out the new tests via internal post has been easier and faster for staff in the renal transplant office. Dialysis staff stated they preferred the new smaller postage boxes as the blue boxes were ‘difficult to close properly'
Bird 2022	NR?	Clinical and health outcomes	Clinical and health outcomes	NR	NR	Narratively summarised	The patient health outcomes have not differed or been negatively impacted by using the new postal kits. Some patients have stated rather than driving in a car or using public transport to get their lock boxes to the post office they now walk to their nearest post box instead which potentially may have some indirect benefit of increased physical activity. There is a potential positive impact of th…
Buttner 2021	Power meter	Energy consumption (kW h)	Energy consumption (kW h)	NR	NA	A descriptive statistical evaluation was performed with IBM SPSSStatistics 24 for Windows 10 (IBM Corp., Armonk, NY; USA). Energy consumption in standby mode is reduced about 53.8 % compared to a continuously running workstation (117.4 W when switched on vs 54.2 W in standby mode and 18.2 W when switched off; the average time until standby mode is enabled is 14 min). These measurements were the b…	Scenario 1: The workstations run 24/7 without standby mode of monitors. For this scenario, we calculated an annual consumption of 233,375.76 kW h. Scenario 2: The workstations are turned on during the 9-h core working time 5 days and are then turned off. This scenario would reduce consumption by about 74.1%–60421.95 kW h. Scenario 3: All radiology workstations are switched on during the 9-h core …
Buttner 2021	Power meter	Service costs (Usd)	Service costs (Usd)	NR	NA	A descriptive statistical evaluation was performed with IBM SPSSStatistics 24 for Windows 10	Before the energy briefing, the total consumption for 227 workstations in the department was extrapolated to be 109,021.36 kW h/year, costing 37,241.7 USD. After the briefing, with users switching off workstations after work, the extrapolated consumption would be 102,871.7 kW h/year, resulting in a saving of 2100.7 USD and 3.2 tons of CO2. In the ideal scenario (scenario 3), an additional saving …
Neves 2023	Survey	Staff experience	Staff satisfaction	Staff	NA	Narratively described	Concerning the four-question query designed to assess the impact of the study on the daily work of staff within the unit, a 100% response and completion rate was obtained. The entire team agreed that the study did not interfere with the daily work routine and was helpful in raising awareness about waste sorting within the unit. They also acknowledged that recycling waste allowed for more sustaina…
Neves 2023	Audit	Service costs (euros)	Service costs (euros)	NR	NA	Disposal of landfill and RMW cost was estimated to be 1€ per kg and 10€ per kg, respectively. These amounts were applied to calculate the overall economic burden of waste processing and disposal. Descriptive data are described as absolute (n) and relative frequencies (%) for categorical variables. Continuous variables are summarized as mean with SD or median with IQR, depending on the statistical…	The intervention also allowed for a significant reduction in mean waste processing and disposal costs (€320.9 vs €198.7, p=0.012), with savings of approximately €500, which represents a yearly reduction of the economic burden of endoscopic proce_x0002_dures of approximately €6000 at the authors’ institution
Heye 2023	In house power meters	Energy savings (kWh)	Energy savings (kWh)	NA	NA	Narratively described	The activity tracker system confirmed the institutional practice of shutting down the majority of nonproduc_x0002_tive energy-consuming medical imaging systems and other electronic devices during off-hours. However, the activity tracker system identified six medical imaging systems (one CT, two PET/CT, one hybrid CT angiog_x0002_raphy, and two US units), 16 PACS workstations and personal computer…
Heye 2023	Python script	Energy costs ($)	Energy costs ($)	NA	NA	Energy costs in Swiss francs of CHF 0.25 per kilowatt-hour (2022) and CHF 0.78 per kilowatt-hour (2023) (U.S. dollar conversion factor of 1.08 [in January 2023])	The realized per-year energy savings was 72 337 kWh, representing $19 531 in energy costs in 2022 ($60 937 in 2023)
McCarthy 2014	Power monitor	Energy waste (Kw)	Energy waste (Kw)	NR	NR	Average power consumption 135W/desktop. 29 left on overnight (29 machinesx135WX6396h). PACS average power consumption 297W. 9 stations had monitors in sleep mode (220W), 16 stations had monitorswith screen saver (340W) No computer had sleep/standby mode enabled (waste energy=25x297x6396). Energy use of equipment for radiology conferencess (computer, video equipment): average energy consumption 52…	29 Desktops left on: consumed 25040kWh. 25 PACS left on: 47490kWh energy waste/year. 2 air con units left on=37097kWh
McCarthy 2014	Power monitor	Service cost ($)	Service cost ($)	NR	NR	Average cost of commercial electrical energy in US was $ 0.1012 PER kWh in November 2013	Leaving on desktop computers: $2504 Leaving on PACS: $4749, conference room equipment: $667, air con units: $3709
Owens 2023	Paper costs	Economic sustainability (£)	Service costs	NR	NR	Costs of our paper (2.4p) and ink (£78.07 / cartridge) were obtained via the HB procurement team and used to estimate potential financial savings	Based on a reduction of 855 double sided pages printed per day, we anticipate savings of £2.11 per day. This is an annual saving of £548 per year. We will have a small additional saving of £10 from recycling of contrast
Owens 2023	Database	Social sustainability (n questionnaires received)	Patient feedback	NR	NR	Narratively summarised	Patient feedback was positive and very few patients were not candidates to receive digital links on their reports
Vo 2023	Weighing materials/ Spreadsheet	Landfill volume	Service waste saved	NR	NR	Materials were weighed using a multifunction scale. Narratively described	Landfill volume was reduced by 89%
Vo 2023	Modelling	Service cost ($)	Service cost ($)	NR	NR	Cost analysis was calculated using material and shipping costs available to the outsourcing facility, with applicable bulk discounts	Cost savings from reusing containers offset expenses incurred with return shipping and extra handling in the reuse cohort (net savings: $0.52 per 1000 bevacizumab doses)
Vo 2023	Spreadsheet	Number trips used	Durability	NR	NR	Narratively describe	Polystyrene foam coolers (n=3) survived 10 roundtrips between the outsourcing facility and retina clinic (600 mi each way), maintaining good performance for the duration of the study (i.e., medication stayed cold, and cold packs remained frozen during inbound shipments); however, wear was visible in the form of marks and dents. Cold packs (n=35) were less durable, lasting
Woolen 2023	Power monitor	Energy savings (kWh)	Energy savings (kWh)	NR	NR	See carbon emission methods	Projected annual energy consumption per scanner ranged from 82.7 to 171.1 MW-hours, with 72%–91% defined as nonproductive. Power draws for each mode were measured as 6.4 kW ± 0.1 (SD; power-save mode), 7.3 kW ± 0.6 to 9.7 kW ± 0.2 (off), 9.5 kW ± 0.9 to 14.5 kW ± 0.5 (idle), 17.3 kW ± 0.5 to 25.6 kW ± 0.6 (prepared-to-scan mode), and 28.6 kW ± 8.6 to 48.3 kW ± 11.8 (scan mode). Switching MRI unit…
Woolen 2023	Power monitor	Service cost savings ($)	Service cost savings ($)	NR	NR	Cost savings were calculated from average large-firm industrial energy costs in the United States from October to December 2022 ($0.14 per kilowatt-hour). To facilitate an international comparison, a sensitivity analysis was also performed, using the range of energy costs from June 2022 for the 10 countries with the most MRI units per million population ($0.05–$0.50 per kilowatt-hour). Valev from…	First scenario: $1717–$2943 annual saving. Second scenario: $2206–$3782.if a department with 30 MRI machines turns them off for 12 hours overnight, then it would have an annual impact of saving$51509–$88301,Scaling this up to outpatient MRI units across the United States, implementing a power-save instead of an off mode during the same period could annually save the U.S. health care system $8.2–$…
Woolen 2024	Power monitor	Power cycling time (minutes)	Service burden	NR	NR	We measured power cycling times and transition power consumption for MRI units 1–4 to estimate the net-benefit time. Power cycling time was defined as the time required to turn the system from prepared-to-scan to the lowest energy consumption state and back to full functionality	In exploring nonproductive time between scans, net benefit times for MRI units 1–4 were equivalent to their power cycling times, which were 11, 7, 22, and 13 minutes, respectively. In all devices, the cumulative energy savings during power cycling were higher than leaving the scanner in idle mode. Therefore, the benefit limitation was the time to power down and up the scanner. Even though variabi…
CO2=Carbon Dioxide, KWH=kilowatt hour, MRI=Magnetic Resonance Imaging, N=No, NA=Not Applicable, NR=Not Reported, SD=Standard Deviation, USD=United States Dollars

## Sheet: Product level
Study	Method of data collection	Outcome measure Name (unit)	Outcome Measure Category	Rater	Blinded	Method of analysis	Summary of findings
Author, date	(e.g. database review, survey)	(e.g. name of tool, questionnaire)	(e.g. patient satisfaction, clinical effectiveness, safety)	P=Patient, D=Doctor/clinician, R=Researcher, Z=Other (give details), NR=Not Reported	Was rater blind to treatment group? (Y/N)	State name of analysis	Cut and paste from abstract and/or results section
Chan 2023	Surgeon product evaluation form	Patient/clinical outcome	Clinician satisfaction	Surgeon	N	Narratively summarised	The Ecopulse performed well in the clinical trial period and was generally acceptable to most surgeons. Advantages noted included reduced noise compared to the Pulsvac, facilitating communication and training. However, it was observed to be heavier than the Pulsvac when attached to the power tool, and simultaneous use of mechanical brushes to clear the femoral canal was not possible. These issues…
Chan 2023	Surgeon product evaluation form	Social sustainability	Social sustainability	Surgeon	N	Narratively described	The Ecopulse is estimated to offer a 2.5x increase in storage space, facilitating better organization in operating theatre stores. This enhanced storage capacity allows for more orthopaedic instruments, reduces the need for loan kits, and has economic and environmental benefits. The improved storage layout also enhances mobility in the typically confined storage area, providing convenience for th…
Chan 2023	Procurement department	Economic sustainability (£)	Cost effectiveness (£)	NR	N	Costings were provided by our procurement department. Unfortunately, due to Non-Disclosure Agreement exact figures were not available. Cost savings were calculated annually by estimating the procurement of 2,500 pulsatile lavage kits per year. This saving was based on using one pulse lavage system per operation and on 95% replacement of the current Pulsvac model	Based on a projected procurement of 2,500 pulse lavage kits per year and 95% use the Ecopulse saved an mestimated £6,175 per year. Likely the cost saving comes from requiring less raw materials and a simpler manufacturing process
Field 2023		Consumption anaesthetic (g)	Product use	NR	NR	The primary outcome of the study focused on evaluating absolute anesthetic consumption during surgical cases between two anesthesia machine types with differences in vaporizer and ventilator technology. Measurement of this outcome was in grams of agent consumed. Secondary endpoints included anesthetic consumption during defined induction and maintenance phases, time to reach Aldrete >8, time to e…	The MQ consumed significantly less total inhalational anesthetic compared to the GE across the entire case duration (95.5 ± 49.3 vs. 118.3 ± 62.4; p = 0.043) (g). During the induction phase, the MQ used significantly less inhalational anesthetic compared to GE (24.3 ± 12.1 vs. 40.0 ± 34.6; p = 0.003). During the maintenance phase, there was no significant difference between the amount of inhalati…
Field 2023		Rate of inhalation anesthetic delivery (g/minute)	Product use	NR	NR	Same as above	The induction phase was significantly shorter in MQ versus GE cases (Table 1). After calculating the simple consumption rate (gas consumed in grams divided by time delivered), the MQ used less gas compared to the GE machines (0.9 ± 0.4 vs. 1.2 ± 1.0; p = 0.017) (g/minute). There was no significant difference during the maintenance phase between MQ and GE (0.4 ± 0.1 vs. 0.4 ± 0.1; p = 0.79). We th…
Field 2023		Cost (USD)	Service cost	NR	NR	Based on our calculations and the local cost of sevoflurane during the study period, the MQ must use 25% less sevoflurane to fully replace its acquisition expense during the expected service life. If a machine with different ventilator and vaporizer technologies could pay for itself with cost savings in sevoflurane consumption, we felt this was operationally meaningful, and switching to a potenti…	Our local cost (USD) of inhalational anesthetic per case with MQ was significantly less compared to GE (27.25 ± 14.07 vs. 33.74 ± 17.80; p = 0.043). In other words, surgical procedures performed with MQ were approximately 20% more cost-efficient compared to GE, with all of that cost improvement coming during the induction phase
Field 2023		Time from weaning (mins)	Fidelity to clinical process(Efficacy)	NR	NR	To compare the groups, we calculated two groups of 55 patients (n = 110 total) in each group, MQ or GE, to detect a 25% difference in sevoflurane delivered. Eleven of these N subjects (10% attrition rate) were accounted for in our calculations to address expected unforeseen circumstances leading to an exclusion of a case after recruitment. With final group sizes of 52 and 51, this did indeed occu…	There was no significant difference between MQ and GE when evaluating the time (minutes) from weaning to extubation (10.4 ± 6.3 vs. 10.8 ± 6.4; p = 0.74) o
Field 2023		Recovery milestones	Patient clinical outcomes	NR	NR	Same as above	Recovery milestones, Aldrete score >8 (98.1 ± 51.8 vs. 89.2 ± 52.1; p = 0.38)
Milne 2010	NA	Financial costs (£)	Cost-effectiveness	NA	NA	Descriptive statistics. Given the local electricity rate of £0.089 per kWh, the lower energy usage translates to financial savings of £0.077 per treatment (0.089 * 0.86), and an annual financial saving of £48.05 per machine (if used twice daily, six days a week, for 52 weeks of the year). Financial saving per treatment = local electricity rate * energy saving per treatment (£/kWh) (0.86 kWh for B…	Retrofit heat exchanger kits for Braun Dialog+ machines are available at a cost of £189 each. For the 83 machines in use in the East Kent and Canterbury renal service, the total investment cost would be £15,687. The unit cost of the device (£189) could be recouped within four years (£189/£48.05) and a profit made thereafter. If each of the 83 machines were fitted with heat exchangers, an annual s…
Milne 2010	Power monitor	Energy savings (kWh)	Energy savings (kWh)	Renal technicians	NA	Narrative summary	For the 83 machines across the Kent and Canterbury renal service, this equates to an annual power saving of 44,541 kWh. average reduction in power required for each treatment session was 0.86kWh, representing an 18% increase in efficiency
Milne 2023	NA	Financial costs (£)	Cost-effectiveness	NA	NA	Financial saving per treatment = local electricity rate * energy saving per treatment (£/kWh)(0.86 kWh for Braun Dialog+)	Given the local electricity rate of £0.089 per kWh, the lower energy usage translates to financial savings of £0.077 per treatment (0.089 * 0.86), and an annual financial saving of £48.05 per machine (if used twice daily, six days a week, for 52 weeks of the year). The unit cost of the device (£189) could be recouped within four years (£189/£48.05), and a profit made thereafter. In the case of Ke…
Milne 2023	Power monitor	Energy savings (kWh)	Energy savings (kWh)	Renal technicians	NA	Narrrative summary	For the 52 machines retrofitted across the Kent and Canterbury renal service, this equates to an annual power saving of 27,905 kWh
Moussa 2021	Database	Cost effectiveness (£)	Cost effectiveness (£)	NR	NR	Calculated mean cost per patient by gas delivery system; Calculated total cost for each unit by gas delivery system. The cumulative cost of different gas cylinders sizes available in the US for SF6 and C2F6	Cylinders were significantlythe most cost-efficient at £2.49/patient. The 30 mL and 75 mL canisters cost £39.11 and £27.50, respectively
Moussa 2022	NA	NA	NA	NA	NA	NA	NA
Yong 2022	Electronic database	Cancerous polyps identified (N, %)	Clinical effectiveness: screening	NR	NR	Descriptive statistics narratively reported	There were 4563 (89%) polyps measuring 0–10mm. 6 (0.1%) of these polyps were cancers, while 12 (0.2%) demonstrated high-grade dysplasia. Within this study population, there were 64 (1.2%) polyps with advanced histology, 47 with high-grade dysplasia (HGD) and 17 with adenocarcinoma. When polyps measuring 0–10mm were scrutinised, the rate of HGD and cancer was 0.2% and 0.1%, respectively. The rate …
Yong 2022	Combination of white light and narrow band imaging (NBI), with consequent tattoo applica_x0002_tion and documentation in the endoscopy report.	Prediction of cancerous polyps	Clinical effectiveness: screening	Endoscopist	N	Features predictive of the diagnosis of a polyp cancer were investigated using logistic regression	When undertaking a binary logistical regression examining polyp features predicting the likelihood of advanced histology, we found that polyp size >10mm, right-sided location and the screening population have a significant association. This would support combining ≤10mm polyp samples
Yong 2022	Endoscopy report	Accuracy identifying cancerous polyps (N)	Clinical effectiveness: screening	Endoscopist assumed	NR	Descriptive statistics /narratively summarised	When we analyzed the number of polyps with unexpected advanced histology, there were a total of 38 polyps harboring covert HGD or neoplasia. Within these polyps, 19 were complete (R0) resections at index polypectomy, with 5 of these patients requiring surgical resection. Out of the 64 polyps with advanced histology, the theoretical approach of combining small polyps into segmental, hemicolon or w…
Yong 2022	Endoscopy report	Repeat procedures	Clinical effectiveness or outcomes?	Endoscopist assumed	NR	Descriptive statistics /narratively summarised	The unexpected advanced histology resulted in 23 (63.9%) repeat colonoscopy or flexible sigmoidoscopy, 10 (27.8%) CT scans, 2 (5.6%) MRI pelvis, 1 (2.8%) Positron Emission Tomography (PET) scan and 11 (30.6%) had surgery
Yong 2022	Endoscopy report	Polyps assessed using Narrow band imaging (NBI) (N, %)	Fidelity to clinical process	Endoscopist assumed	NR	Descriptive statistics /narratively summarised	We were unable to determine the exact proportion of endoscopist who assesses the polyps with NBI. The use of NBI was not always explicitly mentioned in the formal endoscopy reports
Yong 2022	Endoscopy report	Polyps identified (N)	Clinical effectiveness	Endoscopist assumed	NR	Descriptive statistics /narratively summarised	A single polyp was diagnosed in 1471 (58.8%) of the procedures performed. Where there were multiple polyps, 240 (9.6%) were confined to a single colonic segment, 441 (17.6%) confined to a hemicolon and 350 (14.0%) were distributed throughout the colon
Yong 2022	Endoscopy report	Pot use (N, %)	Waste production	Endoscopist assumed	NR	Descriptive statistics /narratively summarised	Within our department, we found that 4192 specimen pots were used for the 5125 polyps, across 2502 procedures. There were 1031 (41.2%) of procedures where there were multiple polyps. Individual pots were used per polyp in 756 (73.3%), while multiple polyps in the same colonic segment were combined in 160 (15.5%), per hemicolon in 111 (10.8%), and all in 1 pot in 4 (0.4%). There was no trend in th…
C2F6=Hexafluoroethane, GE= GE Aisys CS 2 anesthesia machine, HGD= High-Grade Dysplasia, KWh=Kilo watts hour, MQ=, NA=Not Applicable, N=No, NR=Not reported, SF6=Sulphur Hexafluoride
